# Supplementary material for: Phospho-regulation of ATOH1 Is Required for Plasticity of Secretory Progenitors and Tissue Regeneration
Source: Cell Stem Cell. 2018 Sep 6;23(3):436–443.e7. doi: 10.1016/j.stem.2018.07.002 (PMC6138952; doi:10.1016/j.stem.2018.07.002)
Supplement: Table S1. Pro-secretory Signature for the Small Intestine and Colon, Related to Figure 3 [file mmc2.xls]

## Sheet: SecretorySignatures
SI_SecretorySignature				Colon_SecretorySignature
EnsGeneID	GeneSymbol	log2FoldChange		EnsGeneID	GeneSymbol	log2FoldChange
ENSMUSG00000060615	Ang4	7.621		ENSMUSG00000022754	Tmem45a	5.363
ENSMUSG00000079180	Mptx2	7.615		ENSMUSG00000039672	Kcne2	5.328
ENSMUSG00000063206	Gm15315	7.563		ENSMUSG00000021490	Slc34a1	5.297
ENSMUSG00000074441	Gm15292	7.56		ENSMUSG00000058908	Pla2g2a	5.254
ENSMUSG00000074439	Defa5	7.517		ENSMUSG00000037953	A4gnt	5.195
ENSMUSG00000069515	Lyz1	7.497		ENSMUSG00000031760	Mt3	5.047
ENSMUSG00000065956	Gm14850	7.484		ENSMUSG00000007594	Hapln4	5.03
ENSMUSG00000038218	Gm9765	7.483		ENSMUSG00000002900	Lamb1	5.013
ENSMUSG00000074446	Defa23	7.473		ENSMUSG00000041548	Hspb8	4.924
ENSMUSG00000061845	Gm10104	7.465		ENSMUSG00000018927	Ccl6	4.922
ENSMUSG00000074447	Defa21	7.459		ENSMUSG00000028415	Spink4	4.859
ENSMUSG00000074442	Defa-rs7	7.457		ENSMUSG00000030792	Dkkl1	4.846
ENSMUSG00000025515	Muc2	7.453		ENSMUSG00000087032	Gm13874	4.829
ENSMUSG00000024225	Clps	7.45		ENSMUSG00000037362	Nov	4.815
ENSMUSG00000079113	Gm7861	7.44		ENSMUSG00000090254	Gm1965	4.78
ENSMUSG00000079114	Gm7849	7.434		ENSMUSG00000022340	Sybu	4.751
ENSMUSG00000074443	Defa22	7.432		ENSMUSG00000098094	Scgb2b17	4.743
ENSMUSG00000094662	Gm21498	7.431		ENSMUSG00000006221	Hspb7	4.734
ENSMUSG00000069516	Lyz2	7.431		ENSMUSG00000024028	Tff2	4.728
ENSMUSG00000053961	Ang5	7.422		ENSMUSG00000018672	Copz2	4.707
ENSMUSG00000058618	AY761184	7.421		ENSMUSG00000043635	Adamts3	4.669
ENSMUSG00000028255	Clca1	7.417		ENSMUSG00000028036	Ptgfr	4.655
ENSMUSG00000074444	Gm15284	7.414		ENSMUSG00000035506	Slc12a8	4.653
ENSMUSG00000060208	Defa17	7.414		ENSMUSG00000022225	Cma1	4.635
ENSMUSG00000064213	Defa24	7.414		ENSMUSG00000062833	Sval3	4.633
ENSMUSG00000095066	Defa20	7.409		ENSMUSG00000051985	Igfn1	4.61
ENSMUSG00000094818	Gm15308	7.404		ENSMUSG00000097972	Scgb2b15	4.603
ENSMUSG00000079116	Gm15293	7.401		ENSMUSG00000097451	Rian	4.596
ENSMUSG00000018623	Mmp7	7.397		ENSMUSG00000021207	Akr1c21	4.581
ENSMUSG00000049350	Zg16	7.396		ENSMUSG00000033377	Palmd	4.559
ENSMUSG00000061958	Gm14851	7.392		ENSMUSG00000019194	Scn1b	4.55
ENSMUSG00000031551	Ido1	7.39		ENSMUSG00000034353	Ramp1	4.541
ENSMUSG00000074440	Defa3	7.368		ENSMUSG00000041794	Myrip	4.529
ENSMUSG00000038209	Itln1	7.367		ENSMUSG00000024672	Ms4a7	4.522
ENSMUSG00000094362	Gm21002	7.353		ENSMUSG00000025515	Muc2	4.52
ENSMUSG00000074437	Defa-rs1	7.353		ENSMUSG00000073043	Atoh1	4.502
ENSMUSG00000082211	Gm15299	7.347		ENSMUSG00000033200	Tpsg1	4.486
ENSMUSG00000018927	Ccl6	7.343		ENSMUSG00000044860	Gm1123	4.485
ENSMUSG00000060070	Defa26	7.305		ENSMUSG00000060487	Samd5	4.469
ENSMUSG00000037106	Fer1l6	7.289		ENSMUSG00000097391	Mirg	4.467
ENSMUSG00000078776	9530053A07Rik	7.275		ENSMUSG00000024225	Clps	4.464
ENSMUSG00000022683	Pla2g10	7.273		ENSMUSG00000048191	Muc6	4.454
ENSMUSG00000096295	Defa2	7.259		ENSMUSG00000035407	Kank4	4.448
ENSMUSG00000095328	Defa-ps6	7.245		ENSMUSG00000029445	Hpd	4.445
ENSMUSG00000058908	Pla2g2a	7.229		ENSMUSG00000037784	Dzip1l	4.439
ENSMUSG00000024029	Tff3	7.217		ENSMUSG00000022469	Rapgef3	4.426
ENSMUSG00000047730	Fcgbp	7.18		ENSMUSG00000021268	Meg3	4.416
ENSMUSG00000095813	Defa-ps1	7.171		ENSMUSG00000074004	B3gnt6	4.386
ENSMUSG00000034353	Ramp1	7.151		ENSMUSG00000024990	Rbp4	4.383
ENSMUSG00000031981	Capn9	7.123		ENSMUSG00000004892	Bcan	4.345
ENSMUSG00000074434	Gm6696	7.105		ENSMUSG00000042115	Klhdc8a	4.342
ENSMUSG00000030616	Sytl2	7.054		ENSMUSG00000029275	Gfi1	4.335
ENSMUSG00000080722	Defa-ps7	7.036		ENSMUSG00000050493	Fam167b	4.295
ENSMUSG00000026531	Mptx1	7.035		ENSMUSG00000099826	Scgb2b10	4.288
ENSMUSG00000033200	Tpsg1	7.018		ENSMUSG00000025488	Cox8b	4.286
ENSMUSG00000028415	Spink4	7.013		ENSMUSG00000052819	Best2	4.281
ENSMUSG00000074436	Defa-ps18	6.992		ENSMUSG00000026531	Mptx1	4.281
ENSMUSG00000044499	Hs3st5	6.986		ENSMUSG00000017692	Rhbdl3	4.277
ENSMUSG00000030717	Nupr1	6.942		ENSMUSG00000055114	Anxa13	4.268
ENSMUSG00000025091	Pnliprp2	6.932		ENSMUSG00000024215	Spdef	4.266
ENSMUSG00000013523	Bcas1	6.923		ENSMUSG00000045281	Gpr20	4.261
ENSMUSG00000071489	Ptgdr	6.859		ENSMUSG00000103415	Gm37339	4.238
ENSMUSG00000040121	Rep15	6.821		ENSMUSG00000022885	St6gal1	4.23
ENSMUSG00000019232	Etnppl	6.797		ENSMUSG00000034472	Rasd2	4.193
ENSMUSG00000002900	Lamb1	6.789		ENSMUSG00000101605	Ace3	4.187
ENSMUSG00000094687	Defa25	6.763		ENSMUSG00000102224	4930447F24Rik	4.183
ENSMUSG00000049122	Frmd3	6.734		ENSMUSG00000079180	Mptx2	4.179
ENSMUSG00000024215	Spdef	6.712		ENSMUSG00000071019	Sdr16c6	4.166
ENSMUSG00000037953	A4gnt	6.636		ENSMUSG00000020581	Agr2	4.14
ENSMUSG00000096340	Defa-ps10	6.54		ENSMUSG00000030616	Sytl2	4.119
ENSMUSG00000048612	Myof	6.5		ENSMUSG00000049551	Fzd9	4.114
ENSMUSG00000034472	Rasd2	6.444		ENSMUSG00000037613	Tnfrsf23	4.104
ENSMUSG00000041794	Myrip	6.442		ENSMUSG00000010830	Kdelr3	4.101
ENSMUSG00000095925	Defa-ps17	6.438		ENSMUSG00000063142	Kcnma1	4.097
ENSMUSG00000082918	Defa-ps16	6.411		ENSMUSG00000085589	A430078I02Rik	4.081
ENSMUSG00000018620	Mmp20	6.409		ENSMUSG00000101009	1700108F19Rik	4.079
ENSMUSG00000073043	Atoh1	6.391		ENSMUSG00000082365	Gm15754	4.076
ENSMUSG00000026828	Galnt5	6.39		ENSMUSG00000028017	Egf	4.062
ENSMUSG00000005640	Insrr	6.37		ENSMUSG00000021759	Plpp1	4.055
ENSMUSG00000046410	Kcnk6	6.369		ENSMUSG00000052271	Bhlha15	4.03
ENSMUSG00000018672	Copz2	6.359		ENSMUSG00000041351	Rap1gap	4.029
ENSMUSG00000029445	Hpd	6.351		ENSMUSG00000029865	Sval1	4.027
ENSMUSG00000044359	P2ry4	6.311		ENSMUSG00000032068	Plet1	4.022
ENSMUSG00000085500	Gm16976	6.295		ENSMUSG00000068196	Col8a1	4.005
ENSMUSG00000093916	Gm379	6.254		ENSMUSG00000040121	Rep15	3.997
ENSMUSG00000021379	Id4	6.243		ENSMUSG00000028167	Bdh2	3.994
ENSMUSG00000025075	Habp2	6.208		ENSMUSG00000027876	Reg4	3.992
ENSMUSG00000097972	Scgb2b15	6.193		ENSMUSG00000035638	Muc20	3.988
ENSMUSG00000032773	Chrm1	6.184		ENSMUSG00000027938	Creb3l4	3.971
ENSMUSG00000030866	Ern2	6.154		ENSMUSG00000031364	Grpr	3.966
ENSMUSG00000060487	Samd5	6.141		ENSMUSG00000019122	Ccl9	3.964
ENSMUSG00000034107	Ano7	6.134		ENSMUSG00000072623	Zfp9	3.948
ENSMUSG00000020581	Agr2	6.132		ENSMUSG00000087476	Rap1gapos	3.924
ENSMUSG00000024682	Gif	6.093		ENSMUSG00000090399	Gm38399	3.921
ENSMUSG00000019122	Ccl9	6.087		ENSMUSG00000034107	Ano7	3.919
ENSMUSG00000051726	Kcnf1	6.054		ENSMUSG00000094053	Scgb2b7	3.919
ENSMUSG00000085183	Gm12603	6.031		ENSMUSG00000053675	Tgm5	3.918
ENSMUSG00000074217	2210011C24Rik	6.022		ENSMUSG00000024471	Myot	3.913
ENSMUSG00000096914	Galntl6	5.974		ENSMUSG00000030366	Ceacam12	3.899
ENSMUSG00000087476	Rap1gapos	5.885		ENSMUSG00000021379	Id4	3.884
ENSMUSG00000020227	Irak3	5.842		ENSMUSG00000002504	Slc9a3r2	3.883
ENSMUSG00000028555	Ttc39a	5.825		ENSMUSG00000058260	Serpina9	3.879
ENSMUSG00000030428	Ttyh1	5.819		ENSMUSG00000093626	Gm20654	3.876
ENSMUSG00000041351	Rap1gap	5.808		ENSMUSG00000022650	Retnlb	3.868
ENSMUSG00000098094	Scgb2b17	5.792		ENSMUSG00000097961	Gm27000	3.865
ENSMUSG00000029484	Anxa3	5.79		ENSMUSG00000026828	Galnt5	3.861
ENSMUSG00000051606	2010001K21Rik	5.784		ENSMUSG00000026765	Lypd6b	3.844
ENSMUSG00000047642	D930020B18Rik	5.78		ENSMUSG00000049112	Oxtr	3.839
ENSMUSG00000029865	Sval1	5.777		ENSMUSG00000030041	M1ap	3.836
ENSMUSG00000049551	Fzd9	5.765		ENSMUSG00000003355	Fkbp11	3.831
ENSMUSG00000032202	Rab27a	5.748		ENSMUSG00000060594	Layn	3.829
ENSMUSG00000021070	Bdkrb2	5.743		ENSMUSG00000095257	Scgb1b3	3.829
ENSMUSG00000066176	Gm12511	5.697		ENSMUSG00000020799	Tekt1	3.822
ENSMUSG00000033825	Tpsb2	5.693		ENSMUSG00000024734	Zp1	3.817
ENSMUSG00000022469	Rapgef3	5.688		ENSMUSG00000022367	Has2	3.809
ENSMUSG00000086141	9030622O22Rik	5.679		ENSMUSG00000031740	Mmp2	3.799
ENSMUSG00000027661	Slc2a10	5.675		ENSMUSG00000031552	Adam18	3.787
ENSMUSG00000042115	Klhdc8a	5.634		ENSMUSG00000013523	Bcas1	3.785
ENSMUSG00000052271	Bhlha15	5.618		ENSMUSG00000006362	Cbfa2t3	3.777
ENSMUSG00000001025	S100a6	5.616		ENSMUSG00000020388	Pdlim4	3.774
ENSMUSG00000040605	Bace2	5.612		ENSMUSG00000040605	Bace2	3.764
ENSMUSG00000060429	Sntb1	5.59		ENSMUSG00000027188	Pamr1	3.75
ENSMUSG00000085830	Grin1os	5.567		ENSMUSG00000057315	Arhgap24	3.747
ENSMUSG00000083509	Defa-ps4	5.56		ENSMUSG00000075277	Haglr	3.735
ENSMUSG00000078384	NA	5.544		ENSMUSG00000032064	Dixdc1	3.724
ENSMUSG00000051177	Plcb1	5.529		ENSMUSG00000031981	Capn9	3.718
ENSMUSG00000019944	Rhobtb1	5.492		ENSMUSG00000037106	Fer1l6	3.717
ENSMUSG00000059042	Klk1b9	5.479		ENSMUSG00000024029	Tff3	3.702
ENSMUSG00000079471	Gm7325	5.466		ENSMUSG00000081512	Gm15821	3.698
ENSMUSG00000029275	Gfi1	5.448		ENSMUSG00000044156	Hepacam2	3.69
ENSMUSG00000097892	Gm26801	5.442		ENSMUSG00000016756	Cmah	3.687
ENSMUSG00000036533	Cdc42ep3	5.436		ENSMUSG00000010592	Dazl	3.686
ENSMUSG00000043885	Slc36a4	5.428		ENSMUSG00000090260	2810442N19Rik	3.686
ENSMUSG00000041012	Cmtm8	5.42		ENSMUSG00000073608	Gm6086	3.68
ENSMUSG00000041548	Hspb8	5.417		ENSMUSG00000075265	Tnk2os	3.672
ENSMUSG00000026961	Lrrc26	5.413		ENSMUSG00000005640	Insrr	3.659
ENSMUSG00000024501	Dpysl3	5.411		ENSMUSG00000038068	Rnf144b	3.653
ENSMUSG00000038599	Capn8	5.392		ENSMUSG00000053168	9030619P08Rik	3.646
ENSMUSG00000030772	Dkk3	5.381		ENSMUSG00000085369	9430093N23Rik	3.612
ENSMUSG00000063142	Kcnma1	5.352		ENSMUSG00000019232	Etnppl	3.603
ENSMUSG00000080115	Mettl21b	5.342		ENSMUSG00000036030	Prtg	3.602
ENSMUSG00000054453	Sytl5	5.311		ENSMUSG00000047730	Fcgbp	3.585
ENSMUSG00000038775	Vill	5.307		ENSMUSG00000038209	Itln1	3.585
ENSMUSG00000027075	Slc43a1	5.295		ENSMUSG00000080115	Mettl21b	3.582
ENSMUSG00000061414	Cracr2a	5.292		ENSMUSG00000078776	9530053A07Rik	3.573
ENSMUSG00000063903	Klk1	5.288		ENSMUSG00000012017	Scarf2	3.564
ENSMUSG00000024184	Pdia2	5.268		ENSMUSG00000018620	Mmp20	3.561
ENSMUSG00000045281	Gpr20	5.258		ENSMUSG00000034041	Lyl1	3.542
ENSMUSG00000100094	1810008I18Rik	5.239		ENSMUSG00000048442	Smim5	3.524
ENSMUSG00000003436	Dll3	5.235		ENSMUSG00000001333	Sync	3.524
ENSMUSG00000057400	Ces1c	5.191		ENSMUSG00000060183	Cxcl11	3.508
ENSMUSG00000032226	Gcnt3	5.186		ENSMUSG00000087404	Gm11752	3.507
ENSMUSG00000053580	Tanc2	5.179		ENSMUSG00000028255	Clca1	3.498
ENSMUSG00000011751	Sptbn4	5.154		ENSMUSG00000069920	B3gnt9	3.495
ENSMUSG00000028558	Calr4	5.144		ENSMUSG00000060530	A930017M01Rik	3.488
ENSMUSG00000027938	Creb3l4	5.128		ENSMUSG00000020120	Plek	3.487
ENSMUSG00000032625	Thsd7a	5.126		ENSMUSG00000025140	Pycr1	3.486
ENSMUSG00000036912	Piwil4	5.117		ENSMUSG00000028749	Pla2g2f	3.479
ENSMUSG00000102184	Gm37192	5.112		ENSMUSG00000063260	Syt10	3.475
ENSMUSG00000023092	Fhl1	5.105		ENSMUSG00000049350	Zg16	3.467
ENSMUSG00000023216	Epb42	5.089		ENSMUSG00000036960	Clca2	3.464
ENSMUSG00000024924	Vldlr	5.079		ENSMUSG00000020234	4930404N11Rik	3.461
ENSMUSG00000087596	Gm11715	5.07		ENSMUSG00000020227	Irak3	3.457
ENSMUSG00000023393	Slc17a9	5.066		ENSMUSG00000031952	Chst5	3.453
ENSMUSG00000066515	Klk1b3	5.058		ENSMUSG00000030717	Nupr1	3.451
ENSMUSG00000027230	Creb3l1	5.047		ENSMUSG00000000627	Sema4f	3.445
ENSMUSG00000028597	Gpx7	5.03		ENSMUSG00000060227	Casc4	3.44
ENSMUSG00000090254	Gm1965	5.007		ENSMUSG00000072945	Ripply1	3.44
ENSMUSG00000020102	Slc16a7	5.003		ENSMUSG00000033684	Qsox1	3.439
ENSMUSG00000094395	NA	5.001		ENSMUSG00000034112	Atp2c2	3.424
ENSMUSG00000085589	A430078I02Rik	4.997		ENSMUSG00000025129	Ppp1r27	3.416
ENSMUSG00000066513	Klk1b4	4.995		ENSMUSG00000047642	D930020B18Rik	3.413
ENSMUSG00000031442	Mcf2l	4.982		ENSMUSG00000054196	Cthrc1	3.407
ENSMUSG00000102169	Gm9113	4.979		ENSMUSG00000097814	Panct2	3.402
ENSMUSG00000026211	Obsl1	4.979		ENSMUSG00000069873	4930438A08Rik	3.4
ENSMUSG00000024533	Spire1	4.968		ENSMUSG00000097102	2310069G16Rik	3.398
ENSMUSG00000046223	Plaur	4.967		ENSMUSG00000053961	Ang5	3.394
ENSMUSG00000029695	Aass	4.95		ENSMUSG00000015787	Abo	3.388
ENSMUSG00000020121	Srgap1	4.939		ENSMUSG00000026532	Spta1	3.382
ENSMUSG00000057315	Arhgap24	4.936		ENSMUSG00000022548	Apod	3.363
ENSMUSG00000044485	Klk1b11	4.911		ENSMUSG00000060615	Ang4	3.36
ENSMUSG00000063713	Klk1b24	4.905		ENSMUSG00000047661	1600012P17Rik	3.359
ENSMUSG00000016024	Lbp	4.893		ENSMUSG00000036912	Piwil4	3.351
ENSMUSG00000066512	Klk1b5	4.893		ENSMUSG00000043903	Gm22	3.348
ENSMUSG00000054764	Mtnr1a	4.889		ENSMUSG00000062028	Irgc1	3.341
ENSMUSG00000086550	Pla2g10os	4.887		ENSMUSG00000020577	Tspan13	3.326
ENSMUSG00000086923	4930406D18Rik	4.86		ENSMUSG00000018844	Fndc8	3.323
ENSMUSG00000034460	Six4	4.852		ENSMUSG00000033849	B3galt2	3.323
ENSMUSG00000022650	Retnlb	4.847		ENSMUSG00000094305	Scgb2b20	3.318
ENSMUSG00000040891	Foxa3	4.823		ENSMUSG00000005672	Kit	3.315
ENSMUSG00000040987	Mill2	4.813		ENSMUSG00000027661	Slc2a10	3.31
ENSMUSG00000054200	Ffar4	4.808		ENSMUSG00000051177	Plcb1	3.294
ENSMUSG00000004328	Hif3a	4.79		ENSMUSG00000062210	Tnfaip8	3.288
ENSMUSG00000026797	Stxbp1	4.786		ENSMUSG00000028011	Tdo2	3.277
ENSMUSG00000024511	Rab27b	4.773		ENSMUSG00000072620	Slfn2	3.255
ENSMUSG00000049971	Glt1d1	4.772		ENSMUSG00000000489	Pdgfb	3.252
ENSMUSG00000078949	R3hdml	4.766		ENSMUSG00000030775	Trat1	3.252
ENSMUSG00000031700	Gpt2	4.766		ENSMUSG00000045662	Henmt1	3.242
ENSMUSG00000025175	Fn3k	4.754		ENSMUSG00000037579	Kcnh3	3.238
ENSMUSG00000037872	Ackr1	4.751		ENSMUSG00000071567	A830039N20Rik	3.238
ENSMUSG00000030659	Nucb2	4.737		ENSMUSG00000050961	AY358078	3.238
ENSMUSG00000050463	Krt78	4.733		ENSMUSG00000078657	Crnn	3.234
ENSMUSG00000031919	Tmed6	4.727		ENSMUSG00000100094	1810008I18Rik	3.23
ENSMUSG00000030518	Fam189a1	4.716		ENSMUSG00000084839	Gm14097	3.221
ENSMUSG00000036564	Ndrg4	4.703		ENSMUSG00000032591	Mst1	3.219
ENSMUSG00000071019	Sdr16c6	4.697		ENSMUSG00000093805	Gm9994	3.215
ENSMUSG00000044748	Defb1	4.695		ENSMUSG00000035279	Ssc5d	3.214
ENSMUSG00000028017	Egf	4.683		ENSMUSG00000091523	AU040972	3.208
ENSMUSG00000073650	Catip	4.673		ENSMUSG00000041399	1700013G24Rik	3.204
ENSMUSG00000058260	Serpina9	4.668		ENSMUSG00000051606	2010001K21Rik	3.195
ENSMUSG00000040412	5330417C22Rik	4.66		ENSMUSG00000030518	Fam189a1	3.193
ENSMUSG00000044156	Hepacam2	4.658		ENSMUSG00000047298	Kcnv2	3.18
ENSMUSG00000087593	Gm16174	4.657		ENSMUSG00000021294	Kif26a	3.179
ENSMUSG00000035930	Chst4	4.642		ENSMUSG00000085900	A930041C12Rik	3.177
ENSMUSG00000032099	Pate4	4.637		ENSMUSG00000030653	Pde2a	3.169
ENSMUSG00000092517	Art2a-ps	4.626		ENSMUSG00000044359	P2ry4	3.169
ENSMUSG00000005338	Cadm3	4.623		ENSMUSG00000025469	Msx3	3.169
ENSMUSG00000066516	Klk1b21	4.602		ENSMUSG00000092517	Art2a-ps	3.166
ENSMUSG00000053617	Sh3pxd2a	4.577		ENSMUSG00000043873	Chil5	3.149
ENSMUSG00000035896	Rnase1	4.574		ENSMUSG00000036492	Rnf39	3.145
ENSMUSG00000033684	Qsox1	4.573		ENSMUSG00000020256	Aldh1l2	3.145
ENSMUSG00000044726	Erich5	4.567		ENSMUSG00000070877	Ldlrad1	3.137
ENSMUSG00000036492	Rnf39	4.562		ENSMUSG00000087203	Gm13986	3.137
ENSMUSG00000053765	Oas1f	4.558		ENSMUSG00000106223	Gm43733	3.133
ENSMUSG00000020256	Aldh1l2	4.555		ENSMUSG00000051314	Ffar2	3.129
ENSMUSG00000035506	Slc12a8	4.546		ENSMUSG00000070564	Ntn5	3.103
ENSMUSG00000063177	Klk1b27	4.543		ENSMUSG00000069515	Lyz1	3.099
ENSMUSG00000026765	Lypd6b	4.537		ENSMUSG00000032773	Chrm1	3.089
ENSMUSG00000026405	C4bp	4.536		ENSMUSG00000030873	Scnn1b	3.082
ENSMUSG00000004562	Arhgef40	4.532		ENSMUSG00000029161	Cgref1	3.081
ENSMUSG00000094840	Muc3a	4.53		ENSMUSG00000055561	Spink5	3.078
ENSMUSG00000055963	Triqk	4.514		ENSMUSG00000087365	C430049B03Rik	3.075
ENSMUSG00000078670	Fam174b	4.509		ENSMUSG00000086141	9030622O22Rik	3.066
ENSMUSG00000061013	Mkx	4.499		ENSMUSG00000006216	Clcnkb	3.065
ENSMUSG00000008461	Fut1	4.499		ENSMUSG00000094084	Tdpoz1	3.046
ENSMUSG00000044468	Fam46c	4.499		ENSMUSG00000055944	E130018O15Rik	3.045
ENSMUSG00000030340	Scnn1a	4.494		ENSMUSG00000080927	Gm11430	3.041
ENSMUSG00000024232	Bambi	4.493		ENSMUSG00000085189	Gm11963	3.04
ENSMUSG00000035967	Ddx26b	4.49		ENSMUSG00000051212	Gpr183	3.039
ENSMUSG00000049858	Suox	4.475		ENSMUSG00000029102	Hgfac	3.035
ENSMUSG00000066191	Anks6	4.469		ENSMUSG00000036641	Ccdc148	3.033
ENSMUSG00000035200	Chrnb4	4.461		ENSMUSG00000000296	Tpd52l1	3.032
ENSMUSG00000092622	Khdc3	4.46		ENSMUSG00000030468	Siglecg	3.03
ENSMUSG00000024063	Lbh	4.455		ENSMUSG00000078384	NA	3.026
ENSMUSG00000059713	Rcan3	4.454		ENSMUSG00000044485	Klk1b11	3.016
ENSMUSG00000039774	Galnt12	4.434		ENSMUSG00000094651	Gal3st2	2.99
ENSMUSG00000004952	Rasa4	4.432		ENSMUSG00000058145	Adamts17	2.987
ENSMUSG00000097783	Gm26747	4.431		ENSMUSG00000026360	Rgs2	2.983
ENSMUSG00000075010	AW112010	4.431		ENSMUSG00000021768	Dusp13	2.983
ENSMUSG00000043461	Sptssb	4.427		ENSMUSG00000021596	Mctp1	2.982
ENSMUSG00000075702	Selm	4.409		ENSMUSG00000055963	Triqk	2.975
ENSMUSG00000000125	Wnt3	4.406		ENSMUSG00000040380	Cbln3	2.964
ENSMUSG00000004113	Cacna1b	4.395		ENSMUSG00000022844	Pdia5	2.958
ENSMUSG00000022091	Sorbs3	4.393		ENSMUSG00000040447	Spns2	2.955
ENSMUSG00000020435	Osbp2	4.381		ENSMUSG00000031170	Slc38a5	2.955
ENSMUSG00000052951	C130021I20Rik	4.375		ENSMUSG00000101026	D730001G18Rik	2.953
ENSMUSG00000037053	Azgp1	4.374		ENSMUSG00000011263	Exoc3l2	2.947
ENSMUSG00000054136	Adm2	4.368		ENSMUSG00000102169	Gm9113	2.946
ENSMUSG00000032816	Igdcc4	4.368		ENSMUSG00000020773	Trim47	2.937
ENSMUSG00000029490	Mfsd7a	4.362		ENSMUSG00000017002	Slpi	2.931
ENSMUSG00000006143	Upk3bl	4.353		ENSMUSG00000022537	Tmem44	2.921
ENSMUSG00000022686	B3gnt5	4.353		ENSMUSG00000066516	Klk1b21	2.92
ENSMUSG00000038732	Mboat1	4.346		ENSMUSG00000063713	Klk1b24	2.909
ENSMUSG00000020788	Atp2a3	4.334		ENSMUSG00000066515	Klk1b3	2.905
ENSMUSG00000029102	Hgfac	4.333		ENSMUSG00000096944	Gm26722	2.898
ENSMUSG00000005672	Kit	4.333		ENSMUSG00000051727	Kctd14	2.893
ENSMUSG00000022340	Sybu	4.33		ENSMUSG00000026961	Lrrc26	2.89
ENSMUSG00000006362	Cbfa2t3	4.326		ENSMUSG00000034591	Slc41a2	2.89
ENSMUSG00000019775	Rgs17	4.324		ENSMUSG00000046410	Kcnk6	2.884
ENSMUSG00000026532	Spta1	4.323		ENSMUSG00000022583	Ly6f	2.884
ENSMUSG00000054434	Tmem120b	4.32		ENSMUSG00000041012	Cmtm8	2.882
ENSMUSG00000021396	Nxnl2	4.316		ENSMUSG00000096467	Scgb2b19	2.88
ENSMUSG00000049047	Armcx3	4.315		ENSMUSG00000066512	Klk1b5	2.876
ENSMUSG00000022610	Mapk12	4.298		ENSMUSG00000063177	Klk1b27	2.875
ENSMUSG00000055944	E130018O15Rik	4.287		ENSMUSG00000059042	Klk1b9	2.869
ENSMUSG00000036960	Clca2	4.285		ENSMUSG00000030244	Gys2	2.865
ENSMUSG00000001333	Sync	4.279		ENSMUSG00000030866	Ern2	2.863
ENSMUSG00000086847	Tbx3os2	4.272		ENSMUSG00000061414	Cracr2a	2.863
ENSMUSG00000087326	Gm12503	4.249		ENSMUSG00000027075	Slc43a1	2.86
ENSMUSG00000099826	Scgb2b10	4.247		ENSMUSG00000063903	Klk1	2.859
ENSMUSG00000019768	Esr1	4.243		ENSMUSG00000032202	Rab27a	2.859
ENSMUSG00000085395	Gm13056	4.234		ENSMUSG00000000693	Loxl3	2.859
ENSMUSG00000039809	Gabbr2	4.231		ENSMUSG00000087593	Gm16174	2.854
ENSMUSG00000025324	Atp10a	4.218		ENSMUSG00000022032	Scara5	2.848
ENSMUSG00000044646	Zbtb7c	4.211		ENSMUSG00000066513	Klk1b4	2.843
ENSMUSG00000028749	Pla2g2f	4.198		ENSMUSG00000046159	Chrm3	2.842
ENSMUSG00000086064	4930439A04Rik	4.196		ENSMUSG00000023047	Amhr2	2.842
ENSMUSG00000031635	Anxa10	4.19		ENSMUSG00000037095	Lrg1	2.841
ENSMUSG00000092586	Ly6g6c	4.19		ENSMUSG00000015396	Cd83	2.835
ENSMUSG00000039238	Zfp750	4.173		ENSMUSG00000024538	Ppic	2.834
ENSMUSG00000032591	Mst1	4.17		ENSMUSG00000083161	Gm11427	2.828
ENSMUSG00000062210	Tnfaip8	4.169		ENSMUSG00000053765	Oas1f	2.827
ENSMUSG00000021062	Rab15	4.158		ENSMUSG00000054200	Ffar4	2.825
ENSMUSG00000024028	Tff2	4.157		ENSMUSG00000079436	Kcnj13	2.825
ENSMUSG00000046668	Cxxc5	4.138		ENSMUSG00000042784	Muc1	2.813
ENSMUSG00000095822	Gm9117	4.136		ENSMUSG00000059991	Nptx2	2.807
ENSMUSG00000045912	C2cd4c	4.136		ENSMUSG00000086443	4933421A08Rik	2.801
ENSMUSG00000061186	Sfmbt2	4.135		ENSMUSG00000050394	Armcx6	2.8
ENSMUSG00000019194	Scn1b	4.108		ENSMUSG00000004328	Hif3a	2.796
ENSMUSG00000053675	Tgm5	4.104		ENSMUSG00000091709	Gm17189	2.792
ENSMUSG00000024155	Meiob	4.103		ENSMUSG00000094395	NA	2.787
ENSMUSG00000085873	Ttc39aos1	4.101		ENSMUSG00000013089	Etv5	2.782
ENSMUSG00000070802	Pnmal2	4.091		ENSMUSG00000020732	Rab37	2.781
ENSMUSG00000025140	Pycr1	4.091		ENSMUSG00000057400	Ces1c	2.777
ENSMUSG00000036030	Prtg	4.086		ENSMUSG00000042414	Prdm14	2.775
ENSMUSG00000071567	A830039N20Rik	4.078		ENSMUSG00000090206	Tepp	2.774
ENSMUSG00000054523	Ms4a5	4.072		ENSMUSG00000100022	Gm29590	2.771
ENSMUSG00000020142	Slc1a4	4.066		ENSMUSG00000105941	Gm42809	2.768
ENSMUSG00000042179	Pnliprp1	4.062		ENSMUSG00000093916	Gm379	2.767
ENSMUSG00000028389	Zfp37	4.062		ENSMUSG00000104667	Gm4961	2.767
ENSMUSG00000038305	Spats2l	4.062		ENSMUSG00000034768	Asb16	2.76
ENSMUSG00000073530	Pappa2	4.058		ENSMUSG00000089712	Gm15889	2.759
ENSMUSG00000038893	Fam117a	4.051		ENSMUSG00000026930	Gpsm1	2.755
ENSMUSG00000046204	Pnma2	4.045		ENSMUSG00000060161	Klk1b7-ps	2.752
ENSMUSG00000003355	Fkbp11	4.043		ENSMUSG00000042448	Hoxd1	2.746
ENSMUSG00000057092	Fxyd3	4.039		ENSMUSG00000004113	Cacna1b	2.742
ENSMUSG00000085329	2810404F17Rik	4.032		ENSMUSG00000061462	Obscn	2.74
ENSMUSG00000037012	Hk1	4.031		ENSMUSG00000035930	Chst4	2.737
ENSMUSG00000038765	Lmx1b	4.013		ENSMUSG00000090214	Gm15657	2.735
ENSMUSG00000085424	Fhad1os1	4.012		ENSMUSG00000038991	Txndc5	2.728
ENSMUSG00000043760	Pkhd1	4.01		ENSMUSG00000030543	Mesp2	2.723
ENSMUSG00000028256	Odf2l	4.005		ENSMUSG00000085728	Gm14339	2.722
ENSMUSG00000094084	Tdpoz1	4.001		ENSMUSG00000095105	Edaradd	2.721
ENSMUSG00000017897	Eya2	3.991		ENSMUSG00000097575	Gm26796	2.719
ENSMUSG00000017446	C1qtnf1	3.981		ENSMUSG00000030659	Nucb2	2.717
ENSMUSG00000025739	Gng13	3.977		ENSMUSG00000069259	Prl6a1	2.712
ENSMUSG00000032968	Inha	3.972		ENSMUSG00000019823	Mical1	2.705
ENSMUSG00000022598	Psca	3.972		ENSMUSG00000074912	Gm14207	2.703
ENSMUSG00000031489	Adrb3	3.959		ENSMUSG00000024598	Fbn2	2.686
ENSMUSG00000038255	Neurod2	3.957		ENSMUSG00000086861	Gm15325	2.683
ENSMUSG00000031957	Ctrb1	3.951		ENSMUSG00000051951	Xkr4	2.679
ENSMUSG00000021493	Pdlim7	3.942		ENSMUSG00000039976	Tbc1d16	2.677
ENSMUSG00000070337	Gpr179	3.933		ENSMUSG00000046070	Igfals	2.677
ENSMUSG00000033209	Ttc28	3.929		ENSMUSG00000061100	Retnla	2.663
ENSMUSG00000022048	Dpysl2	3.929		ENSMUSG00000060985	Tdrd5	2.656
ENSMUSG00000026697	Myoc	3.917		ENSMUSG00000022877	Hrg	2.654
ENSMUSG00000038354	Ankrd35	3.917		ENSMUSG00000018623	Mmp7	2.653
ENSMUSG00000019066	Rab3d	3.915		ENSMUSG00000068794	Col28a1	2.637
ENSMUSG00000029797	Sspo	3.913		ENSMUSG00000030428	Ttyh1	2.637
ENSMUSG00000000126	Wnt9a	3.91		ENSMUSG00000027953	Slc50a1	2.636
ENSMUSG00000025020	Slit1	3.91		ENSMUSG00000088439	Gm25386	2.632
ENSMUSG00000078137	Ankrd63	3.905		ENSMUSG00000027006	Dnajc10	2.631
ENSMUSG00000102278	Gm37145	3.902		ENSMUSG00000086111	Gm15326	2.62
ENSMUSG00000044312	Neurog3	3.898		ENSMUSG00000032643	Fhl3	2.618
ENSMUSG00000031661	Nkd1	3.895		ENSMUSG00000014773	Dll1	2.617
ENSMUSG00000062995	Ica1	3.87		ENSMUSG00000019989	Enpp3	2.616
ENSMUSG00000024386	Proc	3.866		ENSMUSG00000054434	Tmem120b	2.61
ENSMUSG00000034675	Dbn1	3.864		ENSMUSG00000022610	Mapk12	2.61
ENSMUSG00000060227	Casc4	3.855		ENSMUSG00000022696	Sidt1	2.607
ENSMUSG00000027313	Chac1	3.851		ENSMUSG00000090174	Gm10612	2.604
ENSMUSG00000023036	Pcdhga8	3.847		ENSMUSG00000024973	Hrasls5	2.601
ENSMUSG00000002847	Pla1a	3.842		ENSMUSG00000057092	Fxyd3	2.598
ENSMUSG00000038991	Txndc5	3.836		ENSMUSG00000095822	Gm9117	2.598
ENSMUSG00000026360	Rgs2	3.832		ENSMUSG00000022860	Chodl	2.597
ENSMUSG00000016200	Syt14	3.83		ENSMUSG00000053093	Myh7	2.596
ENSMUSG00000048807	Slc35e4	3.828		ENSMUSG00000026963	Tmem210	2.594
ENSMUSG00000059588	Calcrl	3.827		ENSMUSG00000066176	Gm12511	2.593
ENSMUSG00000031443	F7	3.823		ENSMUSG00000020682	Mmp28	2.588
ENSMUSG00000002504	Slc9a3r2	3.822		ENSMUSG00000072898	Gm10434	2.585
ENSMUSG00000000792	Slc5a5	3.821		ENSMUSG00000024034	Tmprss3	2.585
ENSMUSG00000086487	Gm11638	3.816		ENSMUSG00000024503	Spink1	2.582
ENSMUSG00000099025	Gm27162	3.787		ENSMUSG00000031255	Sytl4	2.581
ENSMUSG00000082288	Gm14755	3.786		ENSMUSG00000070719	Pla2g4d	2.581
ENSMUSG00000093865	Lrit3	3.785		ENSMUSG00000000983	Wfdc18	2.58
ENSMUSG00000027015	Cybrd1	3.774		ENSMUSG00000040154	Wfdc5	2.575
ENSMUSG00000016918	Sulf1	3.766		ENSMUSG00000087292	Gm13832	2.572
ENSMUSG00000048200	Cracr2b	3.759		ENSMUSG00000085830	Grin1os	2.57
ENSMUSG00000026509	Capn2	3.758		ENSMUSG00000106519	Gm38509	2.569
ENSMUSG00000026870	Cutal	3.752		ENSMUSG00000034117	Ptgdr2	2.566
ENSMUSG00000030849	Fgfr2	3.752		ENSMUSG00000052087	Rgs14	2.555
ENSMUSG00000056553	Ptprn2	3.741		ENSMUSG00000044678	Ly6k	2.552
ENSMUSG00000024774	Ankrd22	3.739		ENSMUSG00000001249	Hpn	2.548
ENSMUSG00000030310	Slc6a1	3.736		ENSMUSG00000033825	Tpsb2	2.544
ENSMUSG00000061762	Tac1	3.734		ENSMUSG00000044726	Erich5	2.543
ENSMUSG00000102399	Gm5049	3.732		ENSMUSG00000063605	Ccdc102a	2.541
ENSMUSG00000031980	Agt	3.731		ENSMUSG00000027994	Ccdc109b	2.536
ENSMUSG00000034586	Hid1	3.727		ENSMUSG00000041261	Car8	2.536
ENSMUSG00000071862	Lrrtm2	3.719		ENSMUSG00000028402	Mpdz	2.535
ENSMUSG00000067702	Tuba3a	3.703		ENSMUSG00000091370	5730435O14Rik	2.535
ENSMUSG00000048148	Nwd1	3.698		ENSMUSG00000030651	Art2b	2.534
ENSMUSG00000018740	Slc25a35	3.698		ENSMUSG00000056553	Ptprn2	2.53
ENSMUSG00000023078	Cxcl13	3.697		ENSMUSG00000038600	Atp6v0a4	2.528
ENSMUSG00000031255	Sytl4	3.694		ENSMUSG00000060935	Tmem263	2.524
ENSMUSG00000097575	Gm26796	3.692		ENSMUSG00000031891	Hsd11b2	2.518
ENSMUSG00000031760	Mt3	3.687		ENSMUSG00000020490	Btnl10	2.515
ENSMUSG00000025658	Cnksr2	3.687		ENSMUSG00000049565	Aknad1	2.515
ENSMUSG00000028527	Ak4	3.687		ENSMUSG00000040891	Foxa3	2.511
ENSMUSG00000072623	Zfp9	3.687		ENSMUSG00000054764	Mtnr1a	2.509
ENSMUSG00000037784	Dzip1l	3.678		ENSMUSG00000037624	Kcnk2	2.509
ENSMUSG00000022376	Adcy8	3.669		ENSMUSG00000027314	Dll4	2.507
ENSMUSG00000102918	Pcdhgc3	3.667		ENSMUSG00000040412	5330417C22Rik	2.506
ENSMUSG00000021904	Sema3g	3.666		ENSMUSG00000070695	Cntnap5a	2.503
ENSMUSG00000044177	Wfikkn2	3.661		ENSMUSG00000024500	Ppp2r2b	2.502
ENSMUSG00000034112	Atp2c2	3.651		ENSMUSG00000027947	Il6ra	2.494
ENSMUSG00000026548	Slamf9	3.648		ENSMUSG00000083163	Gm11429	2.491
ENSMUSG00000037016	Frem2	3.646		ENSMUSG00000037822	Smim14	2.488
ENSMUSG00000031576	Kcnu1	3.641		ENSMUSG00000062082	Cd200r4	2.488
ENSMUSG00000047904	Sstr2	3.638		ENSMUSG00000103106	Gm37047	2.487
ENSMUSG00000019852	Arfgef3	3.635		ENSMUSG00000092622	Khdc3	2.487
ENSMUSG00000026483	Fam129a	3.619		ENSMUSG00000071553	Cpa2	2.484
ENSMUSG00000027801	Tm4sf4	3.612		ENSMUSG00000104338	Gm9131	2.483
ENSMUSG00000070407	Hs3st3b1	3.605		ENSMUSG00000029757	Dync1i1	2.481
ENSMUSG00000022661	Cd200	3.603		ENSMUSG00000086765	Gm11827	2.481
ENSMUSG00000041261	Car8	3.603		ENSMUSG00000048965	Mrgpre	2.478
ENSMUSG00000038916	Soga3	3.601		ENSMUSG00000048970	C1galt1c1	2.477
ENSMUSG00000089712	Gm15889	3.599		ENSMUSG00000037493	Cib2	2.476
ENSMUSG00000049676	Catsperg1	3.595		ENSMUSG00000085636	Gm11769	2.473
ENSMUSG00000007888	Crlf1	3.584		ENSMUSG00000031442	Mcf2l	2.467
ENSMUSG00000028699	Tspan1	3.581		ENSMUSG00000028012	Rrh	2.463
ENSMUSG00000032346	Ooep	3.58		ENSMUSG00000018387	Shroom1	2.456
ENSMUSG00000004552	Ctse	3.572		ENSMUSG00000094328	Gm9125	2.447
ENSMUSG00000090214	Gm15657	3.562		ENSMUSG00000074217	2210011C24Rik	2.444
ENSMUSG00000006777	Krt23	3.553		ENSMUSG00000000204	Slfn4	2.438
ENSMUSG00000033177	Tmprss7	3.548		ENSMUSG00000089653	Gm15841	2.437
ENSMUSG00000039126	Prune2	3.546		ENSMUSG00000097187	Gm19426	2.437
ENSMUSG00000031824	6430548M08Rik	3.542		ENSMUSG00000087596	Gm11715	2.433
ENSMUSG00000017211	Gsdma2	3.54		ENSMUSG00000018378	Cuedc1	2.432
ENSMUSG00000054893	Zfp667	3.535		ENSMUSG00000042845	Wfdc12	2.431
ENSMUSG00000062380	Tubb3	3.518		ENSMUSG00000021396	Nxnl2	2.428
ENSMUSG00000079442	St6galnac4	3.518		ENSMUSG00000004952	Rasa4	2.426
ENSMUSG00000044694	2010007H06Rik	3.515		ENSMUSG00000057195	Ceacam13	2.42
ENSMUSG00000030353	Tead4	3.512		ENSMUSG00000036611	Eepd1	2.418
ENSMUSG00000018844	Fndc8	3.508		ENSMUSG00000007888	Crlf1	2.415
ENSMUSG00000021614	Vcan	3.504		ENSMUSG00000019775	Rgs17	2.413
ENSMUSG00000048191	Muc6	3.501		ENSMUSG00000018906	P4ha2	2.406
ENSMUSG00000078627	2010-03-01	3.495		ENSMUSG00000045912	C2cd4c	2.403
ENSMUSG00000102543	Pcdhgc5	3.492		ENSMUSG00000026938	Fcna	2.402
ENSMUSG00000035357	Pdzrn3	3.488		ENSMUSG00000025175	Fn3k	2.399
ENSMUSG00000031170	Slc38a5	3.48		ENSMUSG00000019944	Rhobtb1	2.395
ENSMUSG00000085375	Gm12506	3.476		ENSMUSG00000038059	Smim3	2.391
ENSMUSG00000070880	Gad1	3.472		ENSMUSG00000090176	Cd200r2	2.385
ENSMUSG00000023247	Guca2a	3.469		ENSMUSG00000022587	Ly6e	2.382
ENSMUSG00000085189	Gm11963	3.468		ENSMUSG00000011751	Sptbn4	2.374
ENSMUSG00000038793	Lefty1	3.467		ENSMUSG00000085873	Ttc39aos1	2.373
ENSMUSG00000071113	Mboat4	3.465		ENSMUSG00000101942	Gm19582	2.369
ENSMUSG00000048442	Smim5	3.465		ENSMUSG00000025876	Unc5a	2.365
ENSMUSG00000058145	Adamts17	3.464		ENSMUSG00000032593	Amigo3	2.364
ENSMUSG00000012126	Ubxn11	3.451		ENSMUSG00000009108	Gnat2	2.361
ENSMUSG00000027434	Nkx2-2	3.445		ENSMUSG00000027713	1810062G17Rik	2.354
ENSMUSG00000023966	Rsph9	3.442		ENSMUSG00000035200	Chrnb4	2.347
ENSMUSG00000025170	Rab40b	3.439		ENSMUSG00000105283	Gm33370	2.347
ENSMUSG00000033590	Myo5c	3.439		ENSMUSG00000046668	Cxxc5	2.345
ENSMUSG00000026303	Mlph	3.433		ENSMUSG00000034774	Dsg1c	2.342
ENSMUSG00000037979	Ccdc92	3.432		ENSMUSG00000018986	Slfn3	2.341
ENSMUSG00000030653	Pde2a	3.43		ENSMUSG00000005973	Rcn1	2.33
ENSMUSG00000027134	Lpcat4	3.418		ENSMUSG00000029163	Emilin1	2.329
ENSMUSG00000038463	Olfml2b	3.417		ENSMUSG00000029470	P2rx4	2.326
ENSMUSG00000028546	Elavl4	3.401		ENSMUSG00000075334	Rprm	2.322
ENSMUSG00000042268	Slc26a9	3.399		ENSMUSG00000044938	Klhl31	2.317
ENSMUSG00000042303	Sgsm3	3.398		ENSMUSG00000015468	Notch4	2.309
ENSMUSG00000103415	Gm37339	3.396		ENSMUSG00000020015	Cdk17	2.305
ENSMUSG00000094328	Gm9125	3.393		ENSMUSG00000041565	L3mbtl4	2.304
ENSMUSG00000103761	Gm37859	3.392		ENSMUSG00000034460	Six4	2.303
ENSMUSG00000085900	A930041C12Rik	3.387		ENSMUSG00000075702	Selm	2.301
ENSMUSG00000085912	Trp53cor1	3.384		ENSMUSG00000035458	Tnni3	2.301
ENSMUSG00000021266	Wars	3.384		ENSMUSG00000036533	Cdc42ep3	2.298
ENSMUSG00000040152	Thbs1	3.382		ENSMUSG00000035158	Mitf	2.298
ENSMUSG00000051314	Ffar2	3.382		ENSMUSG00000028417	Tal2	2.296
ENSMUSG00000099013	Gm27153	3.363		ENSMUSG00000043629	1700019D03Rik	2.293
ENSMUSG00000053168	9030619P08Rik	3.359		ENSMUSG00000042102	Dmgdh	2.292
ENSMUSG00000062859	Tcp11	3.356		ENSMUSG00000029245	Epha5	2.284
ENSMUSG00000054667	Irs4	3.351		ENSMUSG00000024743	Syt7	2.282
ENSMUSG00000024030	Abcg1	3.348		ENSMUSG00000100632	9430060I03Rik	2.281
ENSMUSG00000000394	Gcg	3.336		ENSMUSG00000028555	Ttc39a	2.274
ENSMUSG00000059974	Ntm	3.333		ENSMUSG00000058812	0610039K10Rik	2.274
ENSMUSG00000020427	Igfbp3	3.331		ENSMUSG00000085998	AW822252	2.272
ENSMUSG00000026879	Gsn	3.326		ENSMUSG00000073598	1700066B19Rik	2.268
ENSMUSG00000053141	Ptprt	3.325		ENSMUSG00000024511	Rab27b	2.256
ENSMUSG00000022696	Sidt1	3.318		ENSMUSG00000029370	Rassf6	2.255
ENSMUSG00000034981	Parm1	3.318		ENSMUSG00000020363	Gfpt2	2.251
ENSMUSG00000039059	Hrh3	3.305		ENSMUSG00000038968	Klk1b16	2.25
ENSMUSG00000033147	Slc22a15	3.303		ENSMUSG00000028207	Asph	2.248
ENSMUSG00000026432	Avpr1b	3.302		ENSMUSG00000047117	Ankdd1b	2.246
ENSMUSG00000030050	Gkn1	3.293		ENSMUSG00000063133	Klk1b1	2.245
ENSMUSG00000026728	Vim	3.292		ENSMUSG00000026475	Rgs16	2.244
ENSMUSG00000087651	1500009L16Rik	3.287		ENSMUSG00000074121	Ntf5	2.243
ENSMUSG00000053182	Gm609	3.285		ENSMUSG00000049307	Fut4	2.24
ENSMUSG00000045790	Ccdc149	3.284		ENSMUSG00000037172	E330009J07Rik	2.239
ENSMUSG00000068551	Zfp467	3.281		ENSMUSG00000021749	Oit1	2.222
ENSMUSG00000025876	Unc5a	3.277		ENSMUSG00000020102	Slc16a7	2.221
ENSMUSG00000046159	Chrm3	3.275		ENSMUSG00000020520	Galnt10	2.22
ENSMUSG00000045215	Asxl3	3.272		ENSMUSG00000019066	Rab3d	2.219
ENSMUSG00000026443	Lrrn2	3.271		ENSMUSG00000064177	Ghrl	2.217
ENSMUSG00000090268	Gm5286	3.269		ENSMUSG00000030102	Itpr1	2.216
ENSMUSG00000017692	Rhbdl3	3.268		ENSMUSG00000035372	1810055G02Rik	2.215
ENSMUSG00000075420	Smim6	3.261		ENSMUSG00000023393	Slc17a9	2.212
ENSMUSG00000071178	Serpina1b	3.259		ENSMUSG00000039234	Sec24d	2.208
ENSMUSG00000030759	Far1	3.243		ENSMUSG00000060671	Atp8b2	2.208
ENSMUSG00000106521	Gm44343	3.241		ENSMUSG00000053617	Sh3pxd2a	2.206
ENSMUSG00000025716	Myo3a	3.24		ENSMUSG00000011171	Vipr2	2.194
ENSMUSG00000032238	Rora	3.236		ENSMUSG00000030353	Tead4	2.194
ENSMUSG00000097243	Gm26908	3.225		ENSMUSG00000051331	Cacna1c	2.194
ENSMUSG00000041789	2700046A07Rik	3.219		ENSMUSG00000023036	Pcdhga8	2.184
ENSMUSG00000066720	Cldn9	3.212		ENSMUSG00000029468	P2rx7	2.182
ENSMUSG00000044365	Cxxc4	3.211		ENSMUSG00000049122	Frmd3	2.18
ENSMUSG00000037579	Kcnh3	3.21		ENSMUSG00000070287	Slc35g2	2.178
ENSMUSG00000065444	Mir27a	3.204		ENSMUSG00000021876	Rnase4	2.177
ENSMUSG00000035678	Tnfsf9	3.202		ENSMUSG00000041920	Slc16a6	2.177
ENSMUSG00000043795	Prr33	3.198		ENSMUSG00000028128	F3	2.175
ENSMUSG00000002885	Adgre5	3.196		ENSMUSG00000006462	A530013C23Rik	2.173
ENSMUSG00000037025	Foxa2	3.195		ENSMUSG00000027544	Nfatc2	2.168
ENSMUSG00000024034	Tmprss3	3.194		ENSMUSG00000024386	Proc	2.167
ENSMUSG00000024697	Gna14	3.193		ENSMUSG00000045679	Pqlc3	2.166
ENSMUSG00000006313	Upk1a	3.189		ENSMUSG00000021198	Unc79	2.164
ENSMUSG00000028445	Enho	3.18		ENSMUSG00000010066	Cacna2d2	2.16
ENSMUSG00000022877	Hrg	3.174		ENSMUSG00000075517	Cyp2d37-ps	2.158
ENSMUSG00000068697	Myoz1	3.173		ENSMUSG00000031351	Zfp185	2.154
ENSMUSG00000001249	Hpn	3.173		ENSMUSG00000069792	Wfdc17	2.154
ENSMUSG00000006586	Runx1t1	3.173		ENSMUSG00000060177	Klk1b22	2.154
ENSMUSG00000086381	AV064505	3.158		ENSMUSG00000029359	Tesc	2.153
ENSMUSG00000043621	Ubxn10	3.158		ENSMUSG00000033147	Slc22a15	2.15
ENSMUSG00000027006	Dnajc10	3.154		ENSMUSG00000050395	Tnfsf15	2.147
ENSMUSG00000054850	Smim10l2a	3.152		ENSMUSG00000051236	Msrb3	2.146
ENSMUSG00000028860	Sytl1	3.151		ENSMUSG00000031608	Galnt7	2.142
ENSMUSG00000022054	Nefm	3.149		ENSMUSG00000048458	Fam212b	2.137
ENSMUSG00000104951	Gm43413	3.145		ENSMUSG00000037490	Slc2a12	2.136
ENSMUSG00000069259	Prl6a1	3.144		ENSMUSG00000039058	Ak5	2.134
ENSMUSG00000022758	P2rx6	3.144		ENSMUSG00000038319	Kcnh2	2.131
ENSMUSG00000028186	Uox	3.14		ENSMUSG00000030087	Klf15	2.131
ENSMUSG00000104338	Gm9131	3.138		ENSMUSG00000042828	Trim72	2.13
ENSMUSG00000043313	Pcdhb19	3.133		ENSMUSG00000104951	Gm43413	2.13
ENSMUSG00000094053	Scgb2b7	3.128		ENSMUSG00000042460	C1galt1	2.129
ENSMUSG00000018581	Dnah11	3.127		ENSMUSG00000031910	Has3	2.129
ENSMUSG00000086946	Gm15527	3.123		ENSMUSG00000032353	Tmed3	2.127
ENSMUSG00000072294	Klf12	3.123		ENSMUSG00000024972	Lgals12	2.12
ENSMUSG00000025969	Nrp2	3.121		ENSMUSG00000049047	Armcx3	2.119
ENSMUSG00000029706	Pax4	3.111		ENSMUSG00000081972	Gm16397	2.112
ENSMUSG00000034265	Zdhhc14	3.111		ENSMUSG00000085180	AI838599	2.111
ENSMUSG00000042834	Nrep	3.108		ENSMUSG00000038893	Fam117a	2.109
ENSMUSG00000032064	Dixdc1	3.107		ENSMUSG00000008999	Bmp7	2.1
ENSMUSG00000064158	Izumo1	3.106		ENSMUSG00000049687	Fam109b	2.087
ENSMUSG00000031849	Comp	3.104		ENSMUSG00000037035	Inhbb	2.085
ENSMUSG00000031284	Pak3	3.104		ENSMUSG00000026994	Galnt3	2.084
ENSMUSG00000024743	Syt7	3.099		ENSMUSG00000044645	Gm7334	2.084
ENSMUSG00000055197	Fev	3.098		ENSMUSG00000029368	Alb	2.084
ENSMUSG00000021013	Ttc8	3.091		ENSMUSG00000100475	Gm29543	2.084
ENSMUSG00000000706	Btn1a1	3.08		ENSMUSG00000022816	Fstl1	2.082
ENSMUSG00000078234	Klhdc7a	3.079		ENSMUSG00000032346	Ooep	2.082
ENSMUSG00000020773	Trim47	3.078		ENSMUSG00000027230	Creb3l1	2.079
ENSMUSG00000027257	Pacsin3	3.07		ENSMUSG00000046841	Ckap4	2.078
ENSMUSG00000087330	Bloodlinc	3.067		ENSMUSG00000030598	Fbxo17	2.078
ENSMUSG00000028825	Rhd	3.058		ENSMUSG00000033192	Lpcat2	2.077
ENSMUSG00000035158	Mitf	3.057		ENSMUSG00000048200	Cracr2b	2.074
ENSMUSG00000043003	Rasef	3.057		ENSMUSG00000043421	Hilpda	2.074
ENSMUSG00000081303	Gm16011	3.056		ENSMUSG00000054850	Smim10l2a	2.073
ENSMUSG00000021876	Rnase4	3.05		ENSMUSG00000042216	Sgsm1	2.065
ENSMUSG00000027713	1810062G17Rik	3.049		ENSMUSG00000022747	St3gal6	2.065
ENSMUSG00000029470	P2rx4	3.048		ENSMUSG00000033644	Piwil2	2.06
ENSMUSG00000028865	Cd164l2	3.04		ENSMUSG00000040649	Rimklb	2.058
ENSMUSG00000073598	1700066B19Rik	3.038		ENSMUSG00000038599	Capn8	2.057
ENSMUSG00000038319	Kcnh2	3.037		ENSMUSG00000056050	Mia3	2.056
ENSMUSG00000036218	Pdzrn4	3.034		ENSMUSG00000022091	Sorbs3	2.056
ENSMUSG00000005873	Reep5	3.034		ENSMUSG00000086515	Erich2os	2.056
ENSMUSG00000029359	Tesc	3.032		ENSMUSG00000024232	Bambi	2.053
ENSMUSG00000060519	Tor3a	3.032		ENSMUSG00000046317	BC107364	2.05
ENSMUSG00000031202	Rab39b	3.024		ENSMUSG00000004562	Arhgef40	2.049
ENSMUSG00000050961	AY358078	3.023		ENSMUSG00000038295	Atg9b	2.048
ENSMUSG00000024793	Tnfrsf25	3.023		ENSMUSG00000094430	Gm933	2.047
ENSMUSG00000036745	Ttll7	3.021		ENSMUSG00000078670	Fam174b	2.046
ENSMUSG00000102112	1810041H14Rik	3.019		ENSMUSG00000022048	Dpysl2	2.046
ENSMUSG00000005973	Rcn1	3.014		ENSMUSG00000042821	Snai1	2.046
ENSMUSG00000024940	Ltbp3	3.013		ENSMUSG00000026874	Hc	2.044
ENSMUSG00000094305	Scgb2b20	3.012		ENSMUSG00000026303	Mlph	2.042
ENSMUSG00000085081	Rptoros	3.002		ENSMUSG00000104788	Gm36448	2.041
ENSMUSG00000048349	Pou4f1	3		ENSMUSG00000096914	Galntl6	2.037
ENSMUSG00000030930	Chst15	2.995		ENSMUSG00000059713	Rcan3	2.036
ENSMUSG00000035934	Pknox2	2.994		ENSMUSG00000031355	Arhgap6	2.034
ENSMUSG00000038738	Shank1	2.993		ENSMUSG00000098534	Gm27167	2.034
ENSMUSG00000053930	Shisa6	2.992		ENSMUSG00000030223	Ptpro	2.031
ENSMUSG00000043391	2510009E07Rik	2.988		ENSMUSG00000089769	Gm16574	2.031
ENSMUSG00000003518	Dusp3	2.987		ENSMUSG00000097726	9530036O11Rik	2.028
ENSMUSG00000024897	Apba1	2.982		ENSMUSG00000040987	Mill2	2.024
ENSMUSG00000042312	S100a13	2.98		ENSMUSG00000102543	Pcdhgc5	2.022
ENSMUSG00000015647	Lama5	2.976		ENSMUSG00000022756	Slc7a4	2.016
ENSMUSG00000087004	Gm14154	2.974		ENSMUSG00000079038	D130040H23Rik	2.016
ENSMUSG00000078963	Hsbp1l1	2.972		ENSMUSG00000026421	Csrp1	2.015
ENSMUSG00000047109	Cldn14	2.971		ENSMUSG00000027849	Syt6	2.011
ENSMUSG00000043068	Fam89a	2.97		ENSMUSG00000043885	Slc36a4	2.006
ENSMUSG00000035539	Ccdc180	2.963		ENSMUSG00000086949	Gm13066	2.006
ENSMUSG00000023915	Tnfrsf21	2.96		ENSMUSG00000028865	Cd164l2	2.002
ENSMUSG00000046070	Igfals	2.957		ENSMUSG00000017466	Timp2	2.001
ENSMUSG00000004347	Pde1c	2.953		ENSMUSG00000066720	Cldn9	1.999
ENSMUSG00000042306	S100a14	2.953		ENSMUSG00000043621	Ubxn10	1.998
ENSMUSG00000040380	Cbln3	2.95		ENSMUSG00000040364	Sec1	1.995
ENSMUSG00000024366	Gfra3	2.946		ENSMUSG00000075296	Aldh3b2	1.99
ENSMUSG00000005986	Ankrd13d	2.944		ENSMUSG00000039943	Plcb4	1.988
ENSMUSG00000090291	Lrrc10b	2.944		ENSMUSG00000031007	Atp6ap2	1.986
ENSMUSG00000085876	Gm12409	2.94		ENSMUSG00000055538	Zcchc24	1.985
ENSMUSG00000033998	Kcnk1	2.938		ENSMUSG00000020303	Stc2	1.973
ENSMUSG00000046794	Ppp1r3b	2.937		ENSMUSG00000054169	Ceacam10	1.971
ENSMUSG00000038224	Serpinf2	2.937		ENSMUSG00000078137	Ankrd63	1.971
ENSMUSG00000058952	Cfi	2.936		ENSMUSG00000063626	Unc5d	1.969
ENSMUSG00000051579	Tceal8	2.932		ENSMUSG00000039774	Galnt12	1.968
ENSMUSG00000024827	Gldc	2.922		ENSMUSG00000054252	Fgfr3	1.966
ENSMUSG00000045165	AI467606	2.919		ENSMUSG00000039155	Cdh26	1.966
ENSMUSG00000070509	Rgma	2.909		ENSMUSG00000085696	Hoxaas3	1.965
ENSMUSG00000106671	Gm42900	2.907		ENSMUSG00000075420	Smim6	1.965
ENSMUSG00000038059	Smim3	2.906		ENSMUSG00000005873	Reep5	1.964
ENSMUSG00000103529	A730089K16Rik	2.899		ENSMUSG00000036196	Slc26a8	1.964
ENSMUSG00000086386	Gm12108	2.894		ENSMUSG00000000301	Pemt	1.962
ENSMUSG00000044456	Rin3	2.888		ENSMUSG00000045790	Ccdc149	1.953
ENSMUSG00000050359	Sprr1a	2.887		ENSMUSG00000001435	Col18a1	1.948
ENSMUSG00000021541	Trpc7	2.886		ENSMUSG00000021733	Slc4a7	1.944
ENSMUSG00000022262	Dnah5	2.883		ENSMUSG00000039518	Cdsn	1.943
ENSMUSG00000038456	Dennd2a	2.881		ENSMUSG00000056271	Lman1l	1.943
ENSMUSG00000027297	Ltk	2.874		ENSMUSG00000037263	Aldh3b3	1.94
ENSMUSG00000047115	Fam221a	2.872		ENSMUSG00000097039	Pvt1	1.94
ENSMUSG00000038968	Klk1b16	2.87		ENSMUSG00000000216	Scnn1g	1.939
ENSMUSG00000066652	Lefty2	2.869		ENSMUSG00000025739	Gng13	1.938
ENSMUSG00000079414	Gm11110	2.867		ENSMUSG00000029544	Cabp1	1.936
ENSMUSG00000064080	Fbln2	2.867		ENSMUSG00000045382	Cxcr4	1.933
ENSMUSG00000039004	Bmp6	2.866		ENSMUSG00000055978	Fut2	1.932
ENSMUSG00000035246	Pcyt1b	2.863		ENSMUSG00000070802	Pnmal2	1.931
ENSMUSG00000050737	Ptges	2.862		ENSMUSG00000030310	Slc6a1	1.924
ENSMUSG00000026380	Tfcp2l1	2.857		ENSMUSG00000067613	5430421N21Rik	1.921
ENSMUSG00000000983	Wfdc18	2.854		ENSMUSG00000058488	Kl	1.921
ENSMUSG00000068794	Col28a1	2.854		ENSMUSG00000032530	Lyzl4	1.916
ENSMUSG00000070287	Slc35g2	2.854		ENSMUSG00000015968	Cacna1d	1.913
ENSMUSG00000047641	Krt83	2.853		ENSMUSG00000086706	Gm15848	1.912
ENSMUSG00000021953	Tdh	2.852		ENSMUSG00000019852	Arfgef3	1.908
ENSMUSG00000043518	Rai2	2.848		ENSMUSG00000038497	Tmco3	1.906
ENSMUSG00000053957	Gm12474	2.839		ENSMUSG00000075012	Fjx1	1.906
ENSMUSG00000070866	Zfp804a	2.836		ENSMUSG00000027249	F2	1.905
ENSMUSG00000036699	Zcchc12	2.836		ENSMUSG00000060621	Nkpd1	1.905
ENSMUSG00000027876	Reg4	2.833		ENSMUSG00000034265	Zdhhc14	1.902
ENSMUSG00000028542	Slc6a9	2.829		ENSMUSG00000026546	Cfap45	1.898
ENSMUSG00000045838	A430105I19Rik	2.828		ENSMUSG00000047854	Stx19	1.897
ENSMUSG00000024534	Sncaip	2.825		ENSMUSG00000054589	Gm9949	1.896
ENSMUSG00000000628	Hk2	2.821		ENSMUSG00000027583	Zbtb46	1.894
ENSMUSG00000045930	Clec14a	2.82		ENSMUSG00000085733	Arhgap27os1	1.892
ENSMUSG00000027314	Dll4	2.819		ENSMUSG00000020444	Guk1	1.89
ENSMUSG00000029195	Klb	2.818		ENSMUSG00000022863	Btg3	1.888
ENSMUSG00000028843	Sh3bgrl3	2.81		ENSMUSG00000066235	Pomgnt2	1.887
ENSMUSG00000082100	Glns-ps1	2.807		ENSMUSG00000020844	Nxn	1.885
ENSMUSG00000020732	Rab37	2.804		ENSMUSG00000031770	Herpud1	1.883
ENSMUSG00000102013	E330023G01Rik	2.799		ENSMUSG00000009731	Kcnd1	1.879
ENSMUSG00000020234	4930404N11Rik	2.798		ENSMUSG00000041891	Lman1	1.872
ENSMUSG00000036764	Dnajc12	2.791		ENSMUSG00000085603	Gm11346	1.871
ENSMUSG00000074115	Saa1	2.79		ENSMUSG00000047238	Mageh1	1.87
ENSMUSG00000056602	Fry	2.787		ENSMUSG00000032033	Barx2	1.87
ENSMUSG00000026473	Glul	2.786		ENSMUSG00000009092	Derl3	1.868
ENSMUSG00000022759	Lrrc74b	2.784		ENSMUSG00000041617	Ccdc74a	1.867
ENSMUSG00000010066	Cacna2d2	2.777		ENSMUSG00000009628	Tex15	1.863
ENSMUSG00000024749	Tmc1	2.775		ENSMUSG00000020788	Atp2a3	1.862
ENSMUSG00000053647	Gper1	2.774		ENSMUSG00000021062	Rab15	1.86
ENSMUSG00000063133	Klk1b1	2.769		ENSMUSG00000059895	Ptp4a3	1.859
ENSMUSG00000044854	1700056E22Rik	2.769		ENSMUSG00000024501	Dpysl3	1.858
ENSMUSG00000081957	Ak3l2-ps	2.766		ENSMUSG00000029797	Sspo	1.857
ENSMUSG00000020734	Grin2c	2.763		ENSMUSG00000044405	Adig	1.857
ENSMUSG00000053004	Hrh1	2.763		ENSMUSG00000003411	Rab3b	1.856
ENSMUSG00000085152	Gm11496	2.761		ENSMUSG00000037940	Inpp4b	1.855
ENSMUSG00000023439	Gnb3	2.76		ENSMUSG00000097566	A930024N18Rik	1.853
ENSMUSG00000039330	Tsga10ip	2.76		ENSMUSG00000033256	Shf	1.849
ENSMUSG00000091956	C2cd4b	2.76		ENSMUSG00000061455	Stx17	1.844
ENSMUSG00000000489	Pdgfb	2.755		ENSMUSG00000041084	Ostc	1.844
ENSMUSG00000038349	Plcl1	2.753		ENSMUSG00000033427	Upb1	1.84
ENSMUSG00000020183	Cpm	2.753		ENSMUSG00000039062	Anpep	1.839
ENSMUSG00000037211	Spry1	2.745		ENSMUSG00000047139	Cd24a	1.838
ENSMUSG00000039976	Tbc1d16	2.743		ENSMUSG00000060675	Pla2g16	1.834
ENSMUSG00000070423	Olfr558	2.736		ENSMUSG00000079652	Fam71f2	1.833
ENSMUSG00000000296	Tpd52l1	2.734		ENSMUSG00000089791	Gm3555	1.828
ENSMUSG00000102123	Gm4319	2.733		ENSMUSG00000087326	Gm12503	1.828
ENSMUSG00000047205	Dusp18	2.733		ENSMUSG00000039156	Stim2	1.827
ENSMUSG00000036915	Kirrel2	2.73		ENSMUSG00000049436	Upk1b	1.827
ENSMUSG00000097494	4933406C10Rik	2.73		ENSMUSG00000032012	Pvrl1	1.825
ENSMUSG00000047298	Kcnv2	2.729		ENSMUSG00000019817	Plagl1	1.824
ENSMUSG00000028645	Slc2a1	2.729		ENSMUSG00000044361	BC024139	1.824
ENSMUSG00000048988	Elfn1	2.728		ENSMUSG00000052616	Ccdc79	1.819
ENSMUSG00000010064	Slc38a3	2.728		ENSMUSG00000070284	Gmppb	1.815
ENSMUSG00000037902	Sirpa	2.728		ENSMUSG00000024887	Asah2	1.81
ENSMUSG00000081755	Mup-ps23	2.727		ENSMUSG00000021701	Plk2	1.807
ENSMUSG00000026070	Il18r1	2.727		ENSMUSG00000031668	Eif2ak3	1.806
ENSMUSG00000096986	4930509E16Rik	2.723		ENSMUSG00000042918	Mamstr	1.803
ENSMUSG00000028750	Pla2g2c	2.723		ENSMUSG00000002565	Scin	1.799
ENSMUSG00000033287	Kctd17	2.722		ENSMUSG00000060548	Tnfrsf19	1.799
ENSMUSG00000036466	Megf11	2.719		ENSMUSG00000078949	R3hdml	1.797
ENSMUSG00000062296	Trank1	2.717		ENSMUSG00000020484	Xbp1	1.795
ENSMUSG00000027674	Pex5l	2.717		ENSMUSG00000097527	1700112J16Rik	1.795
ENSMUSG00000042414	Prdm14	2.715		ENSMUSG00000056643	Chst13	1.795
ENSMUSG00000097386	9130213A22Rik	2.713		ENSMUSG00000037005	Xpnpep2	1.794
ENSMUSG00000023043	Krt18	2.711		ENSMUSG00000028988	Ctnnbip1	1.793
ENSMUSG00000055421	Pcdh9	2.71		ENSMUSG00000025268	Maged2	1.79
ENSMUSG00000105419	Gm43205	2.706		ENSMUSG00000031951	Tmem231	1.789
ENSMUSG00000022756	Slc7a4	2.705		ENSMUSG00000104475	D630036G22Rik	1.787
ENSMUSG00000028496	Mllt3	2.702		ENSMUSG00000083415	NA	1.783
ENSMUSG00000021559	Dapk1	2.701		ENSMUSG00000023078	Cxcl13	1.776
ENSMUSG00000047507	Baiap3	2.697		ENSMUSG00000020019	Ntn4	1.77
ENSMUSG00000033740	St18	2.697		ENSMUSG00000097243	Gm26908	1.767
ENSMUSG00000028207	Asph	2.695		ENSMUSG00000020604	Arsg	1.766
ENSMUSG00000027188	Pamr1	2.693		ENSMUSG00000021065	Fut8	1.761
ENSMUSG00000104605	Gm42922	2.69		ENSMUSG00000039084	Chad	1.761
ENSMUSG00000031510	1700128E19Rik	2.689		ENSMUSG00000020571	Pdia6	1.76
ENSMUSG00000104943	Gm42868	2.687		ENSMUSG00000008461	Fut1	1.76
ENSMUSG00000087047	1700110K17Rik	2.684		ENSMUSG00000003436	Dll3	1.754
ENSMUSG00000022208	Jph4	2.683		ENSMUSG00000029761	Cald1	1.751
ENSMUSG00000002997	Prkar2b	2.678		ENSMUSG00000044139	Prss53	1.749
ENSMUSG00000025582	Nptx1	2.676		ENSMUSG00000058173	Smco4	1.748
ENSMUSG00000045094	Arhgef37	2.675		ENSMUSG00000029408	Abcb9	1.746
ENSMUSG00000086741	Gm15816	2.671		ENSMUSG00000022759	Lrrc74b	1.746
ENSMUSG00000088217	Gm22079	2.668		ENSMUSG00000002769	Gnmt	1.745
ENSMUSG00000087248	Gm16120	2.667		ENSMUSG00000022667	Cd200r1	1.745
ENSMUSG00000022236	Ropn1l	2.667		ENSMUSG00000102861	Gm37637	1.744
ENSMUSG00000026205	Slc23a3	2.665		ENSMUSG00000044254	Pcsk9	1.743
ENSMUSG00000041141	Pnmal1	2.664		ENSMUSG00000056498	Tmem154	1.738
ENSMUSG00000047344	Lancl3	2.664		ENSMUSG00000027674	Pex5l	1.737
ENSMUSG00000024402	Lta	2.66		ENSMUSG00000064267	Hvcn1	1.737
ENSMUSG00000073067	9130019P16Rik	2.658		ENSMUSG00000053897	Slc39a8	1.736
ENSMUSG00000049807	Arhgap23	2.657		ENSMUSG00000021763	BC067074	1.736
ENSMUSG00000035835	Plppr3	2.656		ENSMUSG00000066438	Plekhd1	1.735
ENSMUSG00000029781	Fkbp9	2.656		ENSMUSG00000052212	Cd177	1.734
ENSMUSG00000020723	Cacng4	2.654		ENSMUSG00000074899	Sptbn5	1.734
ENSMUSG00000007653	Gabrb2	2.652		ENSMUSG00000037278	Tmem97	1.733
ENSMUSG00000051111	Sv2c	2.652		ENSMUSG00000002771	Grin2d	1.731
ENSMUSG00000023805	Synj2	2.651		ENSMUSG00000102918	Pcdhgc3	1.73
ENSMUSG00000101264	Gm28347	2.65		ENSMUSG00000030123	Plxnd1	1.729
ENSMUSG00000102758	Naaladl2	2.646		ENSMUSG00000050737	Ptges	1.729
ENSMUSG00000048458	Fam212b	2.646		ENSMUSG00000075701	Vimp	1.726
ENSMUSG00000020169	Best3	2.641		ENSMUSG00000085551	1810063I02Rik	1.725
ENSMUSG00000046242	Nme9	2.641		ENSMUSG00000044041	Krt13	1.724
ENSMUSG00000004044	Ptrf	2.641		ENSMUSG00000028211	Trp53inp1	1.719
ENSMUSG00000001670	Tat	2.635		ENSMUSG00000026205	Slc23a3	1.719
ENSMUSG00000096944	Gm26722	2.631		ENSMUSG00000026405	C4bp	1.717
ENSMUSG00000034758	Tle6	2.63		ENSMUSG00000054978	Kbtbd13	1.715
ENSMUSG00000080800	Gm11582	2.629		ENSMUSG00000087047	1700110K17Rik	1.707
ENSMUSG00000031410	Nxf7	2.629		ENSMUSG00000030798	Cd37	1.706
ENSMUSG00000086443	4933421A08Rik	2.625		ENSMUSG00000005131	4930550C14Rik	1.706
ENSMUSG00000032643	Fhl3	2.625		ENSMUSG00000042417	Ccno	1.706
ENSMUSG00000050122	Vwa3b	2.616		ENSMUSG00000024533	Spire1	1.702
ENSMUSG00000019817	Plagl1	2.614		ENSMUSG00000002908	Kcnn1	1.702
ENSMUSG00000039518	Cdsn	2.613		ENSMUSG00000042766	Trim46	1.701
ENSMUSG00000026764	Kif5c	2.612		ENSMUSG00000099413	Gm17767	1.698
ENSMUSG00000051790	Nlgn2	2.612		ENSMUSG00000022680	Pdxdc1	1.689
ENSMUSG00000021994	Wnt5a	2.611		ENSMUSG00000003134	Tbc1d8	1.687
ENSMUSG00000082361	Btc	2.61		ENSMUSG00000027513	Pck1	1.684
ENSMUSG00000020882	Cacnb1	2.608		ENSMUSG00000002257	Def6	1.683
ENSMUSG00000023781	Hes7	2.607		ENSMUSG00000097221	1810049J17Rik	1.683
ENSMUSG00000035279	Ssc5d	2.605		ENSMUSG00000056418	BC043934	1.683
ENSMUSG00000027376	Prom2	2.604		ENSMUSG00000079111	Kdelr2	1.681
ENSMUSG00000068154	Insm1	2.604		ENSMUSG00000059588	Calcrl	1.678
ENSMUSG00000046841	Ckap4	2.603		ENSMUSG00000050150	Slc9b1	1.678
ENSMUSG00000079045	Prox1os	2.602		ENSMUSG00000022066	Gm21685	1.677
ENSMUSG00000046613	Vwa5b2	2.601		ENSMUSG00000014503	Pkd2l2	1.674
ENSMUSG00000047139	Cd24a	2.601		ENSMUSG00000018796	Acsl1	1.672
ENSMUSG00000039179	Tekt5	2.597		ENSMUSG00000019975	Ikbip	1.67
ENSMUSG00000022871	Fetub	2.596		ENSMUSG00000024965	Fermt3	1.67
ENSMUSG00000086949	Gm13066	2.593		ENSMUSG00000038740	Mvb12b	1.67
ENSMUSG00000035963	Odf3l2	2.592		ENSMUSG00000007209	Ceacam9	1.668
ENSMUSG00000106223	Gm43733	2.59		ENSMUSG00000045587	BC049730	1.666
ENSMUSG00000084330	Gm15019	2.59		ENSMUSG00000001576	Ergic1	1.665
ENSMUSG00000051343	Rab11fip5	2.59		ENSMUSG00000001493	Meox1	1.663
ENSMUSG00000027947	Il6ra	2.587		ENSMUSG00000032575	Manf	1.662
ENSMUSG00000086231	Rapgef4os3	2.586		ENSMUSG00000101171	Gm7593	1.662
ENSMUSG00000036306	Lzts1	2.586		ENSMUSG00000001630	Stk38l	1.658
ENSMUSG00000009108	Gnat2	2.586		ENSMUSG00000039238	Zfp750	1.658
ENSMUSG00000026224	4933407L21Rik	2.581		ENSMUSG00000004044	Ptrf	1.654
ENSMUSG00000019987	Arg1	2.579		ENSMUSG00000040841	Six5	1.653
ENSMUSG00000029270	Fam69a	2.579		ENSMUSG00000095463	Entpd4	1.653
ENSMUSG00000026185	Igfbp5	2.578		ENSMUSG00000053716	Dusp7	1.65
ENSMUSG00000094392	Gm3788	2.578		ENSMUSG00000027808	Serp1	1.649
ENSMUSG00000086789	Lyrm7os	2.575		ENSMUSG00000079547	H2-DMb1	1.649
ENSMUSG00000025608	Podxl	2.571		ENSMUSG00000029189	Sel1l3	1.648
ENSMUSG00000044933	Sstr3	2.569		ENSMUSG00000037681	Esyt3	1.647
ENSMUSG00000024039	Cbs	2.568		ENSMUSG00000032436	Cmtm7	1.645
ENSMUSG00000021700	Rab3c	2.568		ENSMUSG00000094286	Gm12424	1.643
ENSMUSG00000024530	Slmo1	2.565		ENSMUSG00000031979	Cog2	1.641
ENSMUSG00000049123	Catsperg2	2.564		ENSMUSG00000104195	B230377A18Rik	1.637
ENSMUSG00000010021	Kif19a	2.563		ENSMUSG00000017057	Il13ra1	1.635
ENSMUSG00000102222	Pcdhga10	2.562		ENSMUSG00000102399	Gm5049	1.635
ENSMUSG00000030123	Plxnd1	2.561		ENSMUSG00000042249	Adrbk2	1.633
ENSMUSG00000010825	Grid2ip	2.56		ENSMUSG00000079442	St6galnac4	1.63
ENSMUSG00000021337	Scgn	2.56		ENSMUSG00000043870	Gm5809	1.63
ENSMUSG00000024013	Fgd2	2.555		ENSMUSG00000062995	Ica1	1.627
ENSMUSG00000037822	Smim14	2.554		ENSMUSG00000029992	Gfpt1	1.626
ENSMUSG00000051166	Eml5	2.553		ENSMUSG00000052302	Tbc1d30	1.624
ENSMUSG00000030409	Dmpk	2.553		ENSMUSG00000036782	Klhl13	1.622
ENSMUSG00000020940	1700023F06Rik	2.551		ENSMUSG00000036599	Chst12	1.62
ENSMUSG00000066456	Hmgn3	2.551		ENSMUSG00000034457	Eda2r	1.619
ENSMUSG00000039628	Hs3st6	2.549		ENSMUSG00000078247	Airn	1.619
ENSMUSG00000034457	Eda2r	2.544		ENSMUSG00000082152	Gm13655	1.619
ENSMUSG00000092210	A930009A15Rik	2.542		ENSMUSG00000091476	Gm16432	1.617
ENSMUSG00000055809	Dnaaf3	2.541		ENSMUSG00000027293	Ehd4	1.616
ENSMUSG00000099343	Gm28836	2.538		ENSMUSG00000062961	Ccdc177	1.611
ENSMUSG00000048965	Mrgpre	2.536		ENSMUSG00000043557	Mdga1	1.611
ENSMUSG00000029765	Plxna4	2.534		ENSMUSG00000020646	Mboat2	1.609
ENSMUSG00000020151	Ptprr	2.529		ENSMUSG00000030491	Tdrd12	1.608
ENSMUSG00000022863	Btg3	2.528		ENSMUSG00000022686	B3gnt5	1.607
ENSMUSG00000090260	2810442N19Rik	2.523		ENSMUSG00000044033	Ccdc141	1.602
ENSMUSG00000020844	Nxn	2.523		ENSMUSG00000039168	Dap	1.601
ENSMUSG00000005686	Ampd3	2.521		ENSMUSG00000029752	Asns	1.601
ENSMUSG00000047945	Marcksl1	2.52		ENSMUSG00000045689	Pcdhb4	1.601
ENSMUSG00000072115	Ang	2.518		ENSMUSG00000022570	Tsta3	1.6
ENSMUSG00000010175	Prox1	2.516		ENSMUSG00000094594	Tpd52-ps	1.6
ENSMUSG00000084485	Gm23789	2.513		ENSMUSG00000041460	Cacna2d4	1.6
ENSMUSG00000030731	Syt3	2.513		ENSMUSG00000102813	Gm37795	1.599
ENSMUSG00000069114	Zbtb10	2.513		ENSMUSG00000026826	Nr4a2	1.597
ENSMUSG00000029821	Dfna5	2.512		ENSMUSG00000027737	Slc7a11	1.596
ENSMUSG00000082365	Gm15754	2.508		ENSMUSG00000056978	Hamp2	1.595
ENSMUSG00000049687	Fam109b	2.507		ENSMUSG00000032978	Guca2b	1.593
ENSMUSG00000090223	Pcp4	2.504		ENSMUSG00000079434	Neu2	1.59
ENSMUSG00000070577	Gm572	2.495		ENSMUSG00000042351	Grap2	1.588
ENSMUSG00000103043	Gm37306	2.493		ENSMUSG00000016206	H2-M3	1.585
ENSMUSG00000104475	D630036G22Rik	2.493		ENSMUSG00000026773	Pfkfb3	1.585
ENSMUSG00000037159	Wee2	2.493		ENSMUSG00000020424	Gatsl3	1.585
ENSMUSG00000030413	Pglyrp1	2.491		ENSMUSG00000027506	Tpd52	1.584
ENSMUSG00000026874	Hc	2.49		ENSMUSG00000029185	Fam114a1	1.584
ENSMUSG00000047669	Msl3l2	2.488		ENSMUSG00000056411	Gm12500	1.582
ENSMUSG00000020646	Mboat2	2.486		ENSMUSG00000039236	Isg20	1.581
ENSMUSG00000105979	Gm43411	2.485		ENSMUSG00000022440	C1qtnf6	1.581
ENSMUSG00000097039	Pvt1	2.485		ENSMUSG00000032006	Pdgfd	1.579
ENSMUSG00000022844	Pdia5	2.485		ENSMUSG00000038775	Vill	1.578
ENSMUSG00000058070	Eml1	2.484		ENSMUSG00000078144	Capns2	1.578
ENSMUSG00000043126	D830039M14Rik	2.482		ENSMUSG00000010021	Kif19a	1.575
ENSMUSG00000058152	Chsy3	2.48		ENSMUSG00000037159	Wee2	1.575
ENSMUSG00000035472	Slc25a21	2.48		ENSMUSG00000102222	Pcdhga10	1.573
ENSMUSG00000086861	Gm15325	2.477		ENSMUSG00000026347	Tmem163	1.573
ENSMUSG00000020019	Ntn4	2.475		ENSMUSG00000078735	Il11ra2	1.571
ENSMUSG00000067614	Krt86	2.473		ENSMUSG00000028641	P3h1	1.569
ENSMUSG00000041245	Wnk3	2.473		ENSMUSG00000046694	Fam46b	1.567
ENSMUSG00000034006	Pqlc1	2.473		ENSMUSG00000027313	Chac1	1.567
ENSMUSG00000105146	Gm43861	2.471		ENSMUSG00000021266	Wars	1.566
ENSMUSG00000091337	Eid1	2.471		ENSMUSG00000032226	Gcnt3	1.565
ENSMUSG00000038143	Stox2	2.468		ENSMUSG00000030862	Cpxm2	1.56
ENSMUSG00000024175	Tekt4	2.467		ENSMUSG00000029821	Dfna5	1.555
ENSMUSG00000048482	Bdnf	2.466		ENSMUSG00000101655	2310040G24Rik	1.552
ENSMUSG00000042216	Sgsm1	2.464		ENSMUSG00000061947	Serpina10	1.549
ENSMUSG00000103567	Pcdhga5	2.462		ENSMUSG00000054892	Txk	1.549
ENSMUSG00000084902	Gm281	2.458		ENSMUSG00000015094	Npdc1	1.546
ENSMUSG00000023411	Nfatc4	2.457		ENSMUSG00000102336	Gm37233	1.546
ENSMUSG00000042846	Lrrtm3	2.455		ENSMUSG00000041608	Entpd3	1.545
ENSMUSG00000031253	Srpx2	2.454		ENSMUSG00000051832	E230016K23Rik	1.542
ENSMUSG00000022537	Tmem44	2.453		ENSMUSG00000049892	Rasd1	1.539
ENSMUSG00000043964	Orai3	2.451		ENSMUSG00000073599	Ecscr	1.537
ENSMUSG00000044860	Gm1123	2.45		ENSMUSG00000036459	Wtip	1.535
ENSMUSG00000056752	Dnah9	2.449		ENSMUSG00000019843	Fyn	1.535
ENSMUSG00000058740	Kcnt1	2.448		ENSMUSG00000046768	Rhoj	1.531
ENSMUSG00000040714	Klc3	2.448		ENSMUSG00000024749	Tmc1	1.53
ENSMUSG00000043873	Chil5	2.447		ENSMUSG00000022758	P2rx6	1.528
ENSMUSG00000002908	Kcnn1	2.447		ENSMUSG00000041193	Pla2g5	1.525
ENSMUSG00000020904	Cfap52	2.446		ENSMUSG00000002997	Prkar2b	1.524
ENSMUSG00000045573	Penk	2.443		ENSMUSG00000031904	Slc7a6	1.521
ENSMUSG00000006435	Neurl1a	2.443		ENSMUSG00000025915	Sgk3	1.521
ENSMUSG00000022055	Nefl	2.441		ENSMUSG00000028182	Lrriq3	1.52
ENSMUSG00000055385	Rnf212	2.439		ENSMUSG00000047747	Rnf150	1.516
ENSMUSG00000037242	Clic4	2.439		ENSMUSG00000083847	Xlr3d-ps	1.513
ENSMUSG00000026994	Galnt3	2.438		ENSMUSG00000086187	Gm12860	1.511
ENSMUSG00000103309	BC037039	2.436		ENSMUSG00000030881	Arfip2	1.508
ENSMUSG00000067377	Tspan6	2.435		ENSMUSG00000043811	Rtn4r	1.505
ENSMUSG00000079038	D130040H23Rik	2.43		ENSMUSG00000026102	Inpp1	1.504
ENSMUSG00000086071	Gm12354	2.428		ENSMUSG00000095456	Il11ra2	1.504
ENSMUSG00000078816	Prkcg	2.428		ENSMUSG00000023781	Hes7	1.502
ENSMUSG00000038987	Cfap157	2.427		ENSMUSG00000000167	Pih1d2	1.501
ENSMUSG00000030519	Apba2	2.423		ENSMUSG00000022498	Txndc11	1.5
ENSMUSG00000028801	Stpg1	2.416		ENSMUSG00000072115	Ang	1.5
ENSMUSG00000044645	Gm7334	2.416		ENSMUSG00000021587	Pcsk1	1.5
ENSMUSG00000048981	Krt31	2.415		ENSMUSG00000030930	Chst15	1.499
ENSMUSG00000037341	Slc9a7	2.415		ENSMUSG00000039716	Dock3	1.497
ENSMUSG00000046317	BC107364	2.413		ENSMUSG00000040152	Thbs1	1.497
ENSMUSG00000032997	Chpf	2.411		ENSMUSG00000035357	Pdzrn3	1.49
ENSMUSG00000097730	Gm26588	2.408		ENSMUSG00000022131	Gpr180	1.489
ENSMUSG00000010505	Myt1	2.407		ENSMUSG00000039737	Prkrip1	1.489
ENSMUSG00000104059	Gm9124	2.405		ENSMUSG00000097453	Gm26894	1.487
ENSMUSG00000009013	Dynll1	2.405		ENSMUSG00000097674	Gm26610	1.487
ENSMUSG00000087698	Gm13031	2.404		ENSMUSG00000106392	Gm5870	1.485
ENSMUSG00000045493	Bhlhe23	2.404		ENSMUSG00000105613	Gm43684	1.485
ENSMUSG00000034677	Gpr142	2.404		ENSMUSG00000091956	C2cd4b	1.485
ENSMUSG00000075316	Scn9a	2.403		ENSMUSG00000044312	Neurog3	1.485
ENSMUSG00000079657	Rab26	2.399		ENSMUSG00000031700	Gpt2	1.484
ENSMUSG00000066477	Gm16551	2.397		ENSMUSG00000079445	B3gnt7	1.479
ENSMUSG00000001943	Vsig2	2.394		ENSMUSG00000048782	Insc	1.479
ENSMUSG00000051331	Cacna1c	2.394		ENSMUSG00000099843	Gm7160	1.478
ENSMUSG00000022332	Khdrbs3	2.394		ENSMUSG00000095623	Il11ra2	1.476
ENSMUSG00000049598	Vsig8	2.393		ENSMUSG00000032673	Prorsd1	1.475
ENSMUSG00000026177	Slc11a1	2.39		ENSMUSG00000026177	Slc11a1	1.474
ENSMUSG00000106438	Gm42749	2.39		ENSMUSG00000047115	Fam221a	1.473
ENSMUSG00000040016	Ptger3	2.389		ENSMUSG00000097514	Gm17619	1.473
ENSMUSG00000026442	Nfasc	2.388		ENSMUSG00000008136	Fhl2	1.47
ENSMUSG00000018698	Lhx1	2.381		ENSMUSG00000097386	9130213A22Rik	1.47
ENSMUSG00000040972	Igsf21	2.38		ENSMUSG00000021998	Lcp1	1.468
ENSMUSG00000028078	Dclk2	2.38		ENSMUSG00000024357	Sil1	1.467
ENSMUSG00000038497	Tmco3	2.376		ENSMUSG00000025130	P4hb	1.467
ENSMUSG00000078349	AW011738	2.375		ENSMUSG00000079523	Tmsb10	1.466
ENSMUSG00000020032	Nuak1	2.375		ENSMUSG00000057246	BC051142	1.466
ENSMUSG00000091890	A830073O21Rik	2.374		ENSMUSG00000002105	Slc39a13	1.465
ENSMUSG00000016763	Scube1	2.374		ENSMUSG00000091337	Eid1	1.463
ENSMUSG00000087230	Mroh3	2.374		ENSMUSG00000020263	Appl2	1.463
ENSMUSG00000102270	Gm8388	2.373		ENSMUSG00000106671	Gm42900	1.463
ENSMUSG00000021190	Lgmn	2.373		ENSMUSG00000053317	Sec61b	1.461
ENSMUSG00000034771	Tle2	2.37		ENSMUSG00000052572	Dlg2	1.461
ENSMUSG00000085347	Hk1os	2.367		ENSMUSG00000079620	Muc4	1.46
ENSMUSG00000026546	Cfap45	2.367		ENSMUSG00000000392	Fap	1.459
ENSMUSG00000048489	8430408G22Rik	2.367		ENSMUSG00000024924	Vldlr	1.458
ENSMUSG00000020303	Stc2	2.366		ENSMUSG00000028980	H6pd	1.455
ENSMUSG00000071001	Hrct1	2.365		ENSMUSG00000043964	Orai3	1.454
ENSMUSG00000036036	Zfp57	2.363		ENSMUSG00000051111	Sv2c	1.453
ENSMUSG00000065541	Mir24-2	2.363		ENSMUSG00000019861	Gopc	1.452
ENSMUSG00000051212	Gpr183	2.363		ENSMUSG00000033530	Ttc7b	1.452
ENSMUSG00000031169	Porcn	2.358		ENSMUSG00000091955	Gm9844	1.451
ENSMUSG00000042388	Dlgap3	2.355		ENSMUSG00000037994	Slc9b2	1.451
ENSMUSG00000039115	Itga9	2.352		ENSMUSG00000096145	Vkorc1	1.449
ENSMUSG00000032776	Mctp2	2.352		ENSMUSG00000073889	Il11ra1	1.448
ENSMUSG00000094626	Cecr6	2.35		ENSMUSG00000039286	Fndc3b	1.448
ENSMUSG00000078350	Smim1	2.348		ENSMUSG00000097236	4831440E17Rik	1.448
ENSMUSG00000038527	C1rl	2.342		ENSMUSG00000038879	Nipal2	1.446
ENSMUSG00000027797	Dclk1	2.341		ENSMUSG00000032042	Srpr	1.445
ENSMUSG00000034684	Sema3f	2.341		ENSMUSG00000033400	Agl	1.445
ENSMUSG00000022868	Ahsg	2.339		ENSMUSG00000021868	Ppif	1.444
ENSMUSG00000033029	1700088E04Rik	2.338		ENSMUSG00000009418	Nav1	1.444
ENSMUSG00000033210	Slc9c1	2.336		ENSMUSG00000092116	Gm10320	1.442
ENSMUSG00000106062	Gm43820	2.336		ENSMUSG00000001604	Tcea3	1.441
ENSMUSG00000046314	Stxbp6	2.335		ENSMUSG00000031684	Slc10a7	1.44
ENSMUSG00000096146	Kcnj11	2.332		ENSMUSG00000032898	Fbxo21	1.439
ENSMUSG00000066705	Fxyd6	2.332		ENSMUSG00000096956	Snhg18	1.439
ENSMUSG00000019846	Lama4	2.331		ENSMUSG00000056602	Fry	1.438
ENSMUSG00000059412	Fxyd2	2.33		ENSMUSG00000045165	AI467606	1.438
ENSMUSG00000029392	Rilpl1	2.329		ENSMUSG00000060559	Gm10083	1.438
ENSMUSG00000029469	Ift81	2.329		ENSMUSG00000021668	Polk	1.437
ENSMUSG00000037679	Inf2	2.326		ENSMUSG00000039178	Tbc1d19	1.437
ENSMUSG00000101942	Gm19582	2.325		ENSMUSG00000031112	Stk26	1.432
ENSMUSG00000007950	Abhd8	2.325		ENSMUSG00000028655	Mfsd2a	1.432
ENSMUSG00000019900	Rfx6	2.322		ENSMUSG00000042712	Wbp5	1.43
ENSMUSG00000079523	Tmsb10	2.322		ENSMUSG00000051726	Kcnf1	1.428
ENSMUSG00000097791	Gm17315	2.321		ENSMUSG00000026811	St6galnac6	1.425
ENSMUSG00000037977	6430571L13Rik	2.321		ENSMUSG00000081562	Gm11575	1.425
ENSMUSG00000098557	Kctd12	2.321		ENSMUSG00000021877	Arf4	1.424
ENSMUSG00000033615	Cplx1	2.319		ENSMUSG00000038178	Slc43a2	1.424
ENSMUSG00000052125	F730043M19Rik	2.315		ENSMUSG00000027010	Slc25a12	1.424
ENSMUSG00000009092	Derl3	2.315		ENSMUSG00000054723	Vmac	1.424
ENSMUSG00000032733	Snx33	2.315		ENSMUSG00000045094	Arhgef37	1.424
ENSMUSG00000095419	Gm14328	2.313		ENSMUSG00000085615	A330035P11Rik	1.424
ENSMUSG00000002769	Gnmt	2.313		ENSMUSG00000049577	Zfpm1	1.422
ENSMUSG00000042258	Isl1	2.311		ENSMUSG00000081490	Gm11830	1.421
ENSMUSG00000035109	Shc4	2.31		ENSMUSG00000051579	Tceal8	1.42
ENSMUSG00000020601	Trib2	2.309		ENSMUSG00000015980	Lrrc27	1.42
ENSMUSG00000035045	Zc3h12b	2.309		ENSMUSG00000067071	Hes6	1.419
ENSMUSG00000028011	Tdo2	2.308		ENSMUSG00000031980	Agt	1.418
ENSMUSG00000027994	Ccdc109b	2.307		ENSMUSG00000024516	Sec11c	1.417
ENSMUSG00000054027	Nt5dc3	2.307		ENSMUSG00000030600	Lrfn1	1.417
ENSMUSG00000027953	Slc50a1	2.304		ENSMUSG00000085655	Gm15952	1.417
ENSMUSG00000070366	Plpp4	2.303		ENSMUSG00000053580	Tanc2	1.416
ENSMUSG00000042961	Egflam	2.298		ENSMUSG00000073876	Gm13305	1.416
ENSMUSG00000041710	Trpc5	2.296		ENSMUSG00000017446	C1qtnf1	1.416
ENSMUSG00000040148	Hmx3	2.296		ENSMUSG00000037813	D630003M21Rik	1.416
ENSMUSG00000035864	Syt1	2.295		ENSMUSG00000090136	Gm10177	1.413
ENSMUSG00000006931	P3h4	2.289		ENSMUSG00000094392	Gm3788	1.412
ENSMUSG00000023192	Grm2	2.287		ENSMUSG00000050503	Fbxl22	1.409
ENSMUSG00000023906	Cldn6	2.284		ENSMUSG00000027248	Pdia3	1.408
ENSMUSG00000106173	Gm42764	2.284		ENSMUSG00000049676	Catsperg1	1.407
ENSMUSG00000084124	Gm13588	2.282		ENSMUSG00000024063	Lbh	1.405
ENSMUSG00000022790	Igsf11	2.28		ENSMUSG00000034463	Scara3	1.402
ENSMUSG00000027368	Dusp2	2.279		ENSMUSG00000038372	Gmds	1.398
ENSMUSG00000073987	Ggh	2.279		ENSMUSG00000055737	Ghr	1.397
ENSMUSG00000004709	Cd244	2.277		ENSMUSG00000038039	Gcc2	1.396
ENSMUSG00000047747	Rnf150	2.275		ENSMUSG00000022594	Lynx1	1.395
ENSMUSG00000031951	Tmem231	2.269		ENSMUSG00000024487	Yipf5	1.394
ENSMUSG00000084021	Gm5832	2.268		ENSMUSG00000002014	Ssr4	1.394
ENSMUSG00000082152	Gm13655	2.262		ENSMUSG00000047789	Slc38a9	1.393
ENSMUSG00000105155	Gm42910	2.262		ENSMUSG00000039179	Tekt5	1.391
ENSMUSG00000052727	Map1b	2.26		ENSMUSG00000021187	Tc2n	1.39
ENSMUSG00000016028	Celsr1	2.259		ENSMUSG00000026864	Hspa5	1.39
ENSMUSG00000049307	Fut4	2.258		ENSMUSG00000030245	Golt1b	1.389
ENSMUSG00000020431	Adcy1	2.256		ENSMUSG00000031849	Comp	1.388
ENSMUSG00000020205	Phlda1	2.256		ENSMUSG00000028293	Slc35a1	1.387
ENSMUSG00000032849	Abcc4	2.253		ENSMUSG00000078974	Sec61g	1.387
ENSMUSG00000091636	A330050F15Rik	2.25		ENSMUSG00000038793	Lefty1	1.384
ENSMUSG00000030895	Hpx	2.248		ENSMUSG00000027712	Anxa5	1.381
ENSMUSG00000031303	Map3k15	2.248		ENSMUSG00000081540	Gm12538	1.381
ENSMUSG00000052504	Epha3	2.247		ENSMUSG00000043019	Edem3	1.38
ENSMUSG00000019737	Syne4	2.247		ENSMUSG00000038828	Tmem214	1.377
ENSMUSG00000029095	Ablim2	2.246		ENSMUSG00000021928	Ebpl	1.377
ENSMUSG00000030410	Dmwd	2.246		ENSMUSG00000089317	Snord123	1.376
ENSMUSG00000029005	Draxin	2.245		ENSMUSG00000029407	Uso1	1.374
ENSMUSG00000044988	Ucn3	2.245		ENSMUSG00000066621	Tecpr1	1.373
ENSMUSG00000041930	Fam222a	2.245		ENSMUSG00000087406	E130215H24Rik	1.372
ENSMUSG00000028785	Hpca	2.244		ENSMUSG00000022793	B4galt4	1.371
ENSMUSG00000032015	Pou2f3	2.244		ENSMUSG00000052496	Pkdrej	1.369
ENSMUSG00000031748	Gnao1	2.243		ENSMUSG00000026924	Sec16a	1.367
ENSMUSG00000055148	Klf2	2.237		ENSMUSG00000028843	Sh3bgrl3	1.366
ENSMUSG00000070533	Wfdc8	2.236		ENSMUSG00000070803	Cited4	1.365
ENSMUSG00000036158	Prickle1	2.236		ENSMUSG00000003500	Impdh1	1.363
ENSMUSG00000059854	Hydin	2.234		ENSMUSG00000002845	Tmem39a	1.361
ENSMUSG00000050473	Slc35d3	2.234		ENSMUSG00000098098	Bvht	1.361
ENSMUSG00000018417	Myo1b	2.234		ENSMUSG00000034586	Hid1	1.357
ENSMUSG00000003411	Rab3b	2.233		ENSMUSG00000053334	Ficd	1.355
ENSMUSG00000056004	9330182L06Rik	2.233		ENSMUSG00000038094	Atp13a4	1.353
ENSMUSG00000035277	Arx	2.233		ENSMUSG00000036078	Sigmar1	1.352
ENSMUSG00000035580	Kcnh8	2.232		ENSMUSG00000041654	Slc39a11	1.352
ENSMUSG00000008090	Fgfrl1	2.23		ENSMUSG00000038736	Nudcd1	1.352
ENSMUSG00000074467	Gm10702	2.227		ENSMUSG00000014177	Tvp23b	1.352
ENSMUSG00000083415	NA	2.226		ENSMUSG00000028701	Lurap1	1.349
ENSMUSG00000006546	Cryba2	2.226		ENSMUSG00000026740	Dnajc1	1.348
ENSMUSG00000046694	Fam46b	2.225		ENSMUSG00000027828	Ssr3	1.346
ENSMUSG00000054161	Fam83e	2.224		ENSMUSG00000002732	Fkbp7	1.346
ENSMUSG00000043629	1700019D03Rik	2.223		ENSMUSG00000054414	Slc30a7	1.343
ENSMUSG00000091955	Gm9844	2.223		ENSMUSG00000024774	Ankrd22	1.343
ENSMUSG00000038879	Nipal2	2.223		ENSMUSG00000036989	Trim3	1.342
ENSMUSG00000025738	Fbxl16	2.221		ENSMUSG00000103567	Pcdhga5	1.341
ENSMUSG00000029878	Dbpht2	2.219		ENSMUSG00000084329	Gm6733	1.339
ENSMUSG00000029722	Agfg2	2.219		ENSMUSG00000044345	Marveld1	1.338
ENSMUSG00000021668	Polk	2.214		ENSMUSG00000022270	Fam134b	1.337
ENSMUSG00000100855	Gm6976	2.213		ENSMUSG00000055214	Pld5	1.337
ENSMUSG00000055216	9430025C20Rik	2.213		ENSMUSG00000034088	Hdlbp	1.336
ENSMUSG00000079993	Gm11799	2.212		ENSMUSG00000022199	Slc22a17	1.336
ENSMUSG00000086992	Gm15941	2.212		ENSMUSG00000024327	Slc39a7	1.335
ENSMUSG00000038540	Tmc3	2.211		ENSMUSG00000024299	Adamts10	1.335
ENSMUSG00000028182	Lrriq3	2.207		ENSMUSG00000047990	C2cd4a	1.334
ENSMUSG00000047501	Cldn4	2.204		ENSMUSG00000047669	Msl3l2	1.333
ENSMUSG00000013275	Slc41a1	2.204		ENSMUSG00000006179	Prss16	1.33
ENSMUSG00000022783	Spag6l	2.2		ENSMUSG00000081772	Gm13131	1.328
ENSMUSG00000053046	Brsk2	2.2		ENSMUSG00000062760	1810041L15Rik	1.327
ENSMUSG00000020312	Shc2	2.2		ENSMUSG00000019768	Esr1	1.326
ENSMUSG00000023467	Tulp2	2.196		ENSMUSG00000093553	Gm20633	1.325
ENSMUSG00000058159	T2	2.195		ENSMUSG00000085037	4933421O10Rik	1.324
ENSMUSG00000022816	Fstl1	2.194		ENSMUSG00000024594	Prrc1	1.323
ENSMUSG00000021303	Gng4	2.194		ENSMUSG00000032115	Hyou1	1.323
ENSMUSG00000020704	Asic2	2.189		ENSMUSG00000025544	Tm9sf2	1.321
ENSMUSG00000072674	Plac9b	2.187		ENSMUSG00000053460	Ggcx	1.321
ENSMUSG00000007989	Fzd3	2.185		ENSMUSG00000014959	Gorasp2	1.32
ENSMUSG00000029752	Asns	2.183		ENSMUSG00000087433	Gm14167	1.32
ENSMUSG00000066607	6030419C18Rik	2.182		ENSMUSG00000017765	Slc12a4	1.32
ENSMUSG00000020434	4921536K21Rik	2.182		ENSMUSG00000081303	Gm16011	1.318
ENSMUSG00000025225	Nfkb2	2.18		ENSMUSG00000029234	Tmem165	1.316
ENSMUSG00000027168	Pax6	2.179		ENSMUSG00000032757	Bet1	1.316
ENSMUSG00000073207	Ccdc160	2.178		ENSMUSG00000037025	Foxa2	1.316
ENSMUSG00000029522	Pla2g1b	2.176		ENSMUSG00000053182	Gm609	1.316
ENSMUSG00000052212	Cd177	2.175		ENSMUSG00000037341	Slc9a7	1.316
ENSMUSG00000048347	Pcdhb18	2.17		ENSMUSG00000037235	Mxd4	1.315
ENSMUSG00000034685	Fam171a2	2.17		ENSMUSG00000001105	Ift20	1.315
ENSMUSG00000038665	Dgki	2.166		ENSMUSG00000040969	Arhgef38	1.314
ENSMUSG00000035451	Foxa1	2.164		ENSMUSG00000030849	Fgfr2	1.314
ENSMUSG00000006575	Rundc3a	2.163		ENSMUSG00000040666	Sh3bgr	1.314
ENSMUSG00000025911	Adhfe1	2.162		ENSMUSG00000035735	Dagla	1.313
ENSMUSG00000040387	Klhl32	2.161		ENSMUSG00000022769	Sdf2l1	1.313
ENSMUSG00000021490	Slc34a1	2.16		ENSMUSG00000083610	Oaz2-ps	1.313
ENSMUSG00000035551	Igfbpl1	2.157		ENSMUSG00000057329	Bcl2	1.311
ENSMUSG00000053702	Nebl	2.155		ENSMUSG00000027207	Galk2	1.309
ENSMUSG00000031904	Slc7a6	2.154		ENSMUSG00000022842	Ece2	1.309
ENSMUSG00000039236	Isg20	2.153		ENSMUSG00000053916	Nanp	1.309
ENSMUSG00000105858	2310074N15Rik	2.151		ENSMUSG00000001995	Sipa1l2	1.308
ENSMUSG00000031351	Zfp185	2.15		ENSMUSG00000078607	1810010H24Rik	1.307
ENSMUSG00000004360	9330159F19Rik	2.148		ENSMUSG00000032718	Mansc1	1.306
ENSMUSG00000026421	Csrp1	2.148		ENSMUSG00000042747	Krtcap2	1.303
ENSMUSG00000051209	Gpr119	2.144		ENSMUSG00000054408	Spcs3	1.302
ENSMUSG00000031775	Pllp	2.144		ENSMUSG00000023034	Nr4a1	1.302
ENSMUSG00000000901	Mmp11	2.143		ENSMUSG00000066233	Tmem42	1.301
ENSMUSG00000026604	Ptpn14	2.14		ENSMUSG00000028479	Gne	1.3
ENSMUSG00000091898	Tnnc1	2.137		ENSMUSG00000025956	Mettl21a	1.3
ENSMUSG00000037712	Fermt2	2.136		ENSMUSG00000022711	Pmm2	1.299
ENSMUSG00000050394	Armcx6	2.136		ENSMUSG00000032513	Gorasp1	1.299
ENSMUSG00000042712	Wbp5	2.136		ENSMUSG00000031156	Slc35a2	1.298
ENSMUSG00000001576	Ergic1	2.136		ENSMUSG00000005125	Ndrg1	1.298
ENSMUSG00000087304	NA	2.135		ENSMUSG00000019579	Mydgf	1.297
ENSMUSG00000024873	Cnih2	2.134		ENSMUSG00000037072	2015-09-01	1.297
ENSMUSG00000048065	Cyb5r2	2.132		ENSMUSG00000057836	Xlr3a	1.296
ENSMUSG00000036872	Abcc12	2.131		ENSMUSG00000056131	Pgm3	1.294
ENSMUSG00000048218	Amigo2	2.13		ENSMUSG00000101462	Gm3052	1.294
ENSMUSG00000106651	Gm42608	2.128		ENSMUSG00000037902	Sirpa	1.294
ENSMUSG00000046999	1110032F04Rik	2.128		ENSMUSG00000021464	Ror2	1.293
ENSMUSG00000036459	Wtip	2.128		ENSMUSG00000052371	Hoxd3os1	1.292
ENSMUSG00000028289	Epha7	2.124		ENSMUSG00000027742	Cog6	1.288
ENSMUSG00000047117	Ankdd1b	2.122		ENSMUSG00000043391	2510009E07Rik	1.288
ENSMUSG00000034312	Iqsec1	2.122		ENSMUSG00000037129	Tmprss13	1.282
ENSMUSG00000086765	Gm11827	2.121		ENSMUSG00000066158	AY512931	1.282
ENSMUSG00000105127	Gm42470	2.118		ENSMUSG00000049439	Cyp20a1	1.28
ENSMUSG00000029420	Rimbp2	2.118		ENSMUSG00000070972	Dnajc25	1.28
ENSMUSG00000039713	Plekhg5	2.118		ENSMUSG00000055809	Dnaaf3	1.279
ENSMUSG00000021895	Arhgef3	2.117		ENSMUSG00000038312	Edem2	1.278
ENSMUSG00000023961	Enpp4	2.117		ENSMUSG00000027879	Sec22b	1.277
ENSMUSG00000019796	Lrp11	2.113		ENSMUSG00000030878	Cdr2	1.275
ENSMUSG00000048970	C1galt1c1	2.11		ENSMUSG00000057614	Gnai1	1.273
ENSMUSG00000023039	Krt7	2.109		ENSMUSG00000023805	Synj2	1.272
ENSMUSG00000036989	Trim3	2.108		ENSMUSG00000030872	Gga2	1.271
ENSMUSG00000021069	Pygl	2.107		ENSMUSG00000006435	Neurl1a	1.271
ENSMUSG00000027254	Map1a	2.106		ENSMUSG00000043313	Pcdhb19	1.271
ENSMUSG00000029154	Cwh43	2.103		ENSMUSG00000020715	Ern1	1.27
ENSMUSG00000039934	Gsap	2.102		ENSMUSG00000105504	Gbp5	1.269
ENSMUSG00000079559	Gm684	2.102		ENSMUSG00000027457	Snph	1.268
ENSMUSG00000048022	Tmem229a	2.101		ENSMUSG00000024962	Vegfb	1.267
ENSMUSG00000004665	Cnn2	2.101		ENSMUSG00000002885	Adgre5	1.267
ENSMUSG00000075318	Scn2a1	2.1		ENSMUSG00000017707	Serinc3	1.267
ENSMUSG00000047907	Tshz2	2.1		ENSMUSG00000022136	Dnajc3	1.267
ENSMUSG00000035390	Brsk1	2.097		ENSMUSG00000062031	Athl1	1.265
ENSMUSG00000079497	Gm13420	2.096		ENSMUSG00000032812	Arap1	1.262
ENSMUSG00000040836	Gpr161	2.094		ENSMUSG00000016028	Celsr1	1.262
ENSMUSG00000048058	Ldlrad3	2.094		ENSMUSG00000020098	Pcbd1	1.261
ENSMUSG00000038295	Atg9b	2.091		ENSMUSG00000023960	Enpp5	1.261
ENSMUSG00000032363	Adamts7	2.089		ENSMUSG00000047786	Lix1	1.261
ENSMUSG00000001901	Kcnh6	2.089		ENSMUSG00000025170	Rab40b	1.261
ENSMUSG00000027330	Cdc25b	2.089		ENSMUSG00000002603	Tgfb1	1.259
ENSMUSG00000023224	Serping1	2.088		ENSMUSG00000102525	Gm37784	1.259
ENSMUSG00000052302	Tbc1d30	2.088		ENSMUSG00000025192	Entpd7	1.258
ENSMUSG00000003500	Impdh1	2.086		ENSMUSG00000032690	Oas2	1.258
ENSMUSG00000027712	Anxa5	2.086		ENSMUSG00000103309	BC037039	1.256
ENSMUSG00000003134	Tbc1d8	2.086		ENSMUSG00000052605	Isoc2b	1.255
ENSMUSG00000031799	Tpm4	2.085		ENSMUSG00000037280	Galnt6	1.253
ENSMUSG00000090071	Cdk5r2	2.083		ENSMUSG00000030917	Tmem159	1.253
ENSMUSG00000046178	Nxph1	2.082		ENSMUSG00000093577	Gm20632	1.253
ENSMUSG00000025743	Sdc3	2.082		ENSMUSG00000104467	Gm37660	1.253
ENSMUSG00000023868	Pde10a	2.081		ENSMUSG00000041729	Coro2b	1.252
ENSMUSG00000091123	Gm17181	2.08		ENSMUSG00000023011	Faim2	1.249
ENSMUSG00000061702	Tmem91	2.08		ENSMUSG00000031434	Morc4	1.248
ENSMUSG00000040841	Six5	2.08		ENSMUSG00000040652	Oaz2	1.247
ENSMUSG00000071265	1700086L19Rik	2.078		ENSMUSG00000028671	Gale	1.247
ENSMUSG00000023387	Kcnk16	2.078		ENSMUSG00000042870	Tom1	1.246
ENSMUSG00000037196	Pacrg	2.077		ENSMUSG00000070407	Hs3st3b1	1.244
ENSMUSG00000047495	Dlgap2	2.075		ENSMUSG00000040856	Dlk1	1.244
ENSMUSG00000032035	Ets1	2.069		ENSMUSG00000042303	Sgsm3	1.24
ENSMUSG00000030342	Cd9	2.068		ENSMUSG00000030588	Yif1b	1.24
ENSMUSG00000051832	E230016K23Rik	2.067		ENSMUSG00000040978	Gm11992	1.239
ENSMUSG00000079445	B3gnt7	2.066		ENSMUSG00000023039	Krt7	1.238
ENSMUSG00000028701	Lurap1	2.061		ENSMUSG00000027030	Stk39	1.236
ENSMUSG00000026520	Pycr2	2.06		ENSMUSG00000072809	9330160F10Rik	1.235
ENSMUSG00000104346	Pcdhga3	2.058		ENSMUSG00000033016	Nfatc1	1.234
ENSMUSG00000040009	Gnaz	2.058		ENSMUSG00000084060	Gm16412	1.233
ENSMUSG00000074912	Gm14207	2.058		ENSMUSG00000025151	Maged1	1.232
ENSMUSG00000021187	Tc2n	2.057		ENSMUSG00000023272	Creld2	1.232
ENSMUSG00000105681	Gm43428	2.052		ENSMUSG00000023982	Guca1a	1.232
ENSMUSG00000046687	Gm5424	2.05		ENSMUSG00000058569	Tmed9	1.231
ENSMUSG00000028211	Trp53inp1	2.05		ENSMUSG00000074892	B3galt5	1.231
ENSMUSG00000024968	Rcor2	2.049		ENSMUSG00000031785	Adgrg1	1.23
ENSMUSG00000103897	Pcdhga8	2.047		ENSMUSG00000020032	Nuak1	1.23
ENSMUSG00000030688	Stard10	2.046		ENSMUSG00000048581	E130311K13Rik	1.228
ENSMUSG00000048450	Msx1	2.045		ENSMUSG00000038843	Gcnt1	1.226
ENSMUSG00000090737	Gm6788	2.043		ENSMUSG00000038349	Plcl1	1.226
ENSMUSG00000057182	Scn3a	2.042		ENSMUSG00000029373	Pf4	1.225
ENSMUSG00000011832	Evi5l	2.042		ENSMUSG00000030688	Stard10	1.224
ENSMUSG00000041801	Phlda3	2.041		ENSMUSG00000060519	Tor3a	1.224
ENSMUSG00000061808	Ttr	2.039		ENSMUSG00000021687	Scamp1	1.222
ENSMUSG00000033276	Stk36	2.036		ENSMUSG00000039713	Plekhg5	1.222
ENSMUSG00000053693	Mast1	2.035		ENSMUSG00000037709	Fam13a	1.219
ENSMUSG00000091272	Gm17641	2.035		ENSMUSG00000028757	Ddost	1.219
ENSMUSG00000032353	Tmed3	2.034		ENSMUSG00000030731	Syt3	1.218
ENSMUSG00000034041	Lyl1	2.033		ENSMUSG00000028334	Nans	1.216
ENSMUSG00000059895	Ptp4a3	2.028		ENSMUSG00000034401	Spata6	1.216
ENSMUSG00000039813	Tbc1d2	2.024		ENSMUSG00000020576	Nbas	1.216
ENSMUSG00000064177	Ghrl	2.023		ENSMUSG00000033805	Ephx4	1.216
ENSMUSG00000036832	Lpar3	2.022		ENSMUSG00000024941	Scyl1	1.215
ENSMUSG00000029471	Camkk2	2.021		ENSMUSG00000015488	Cacfd1	1.213
ENSMUSG00000020953	Coch	2.02		ENSMUSG00000043484	Gm5867	1.213
ENSMUSG00000026519	Tmem63a	2.02		ENSMUSG00000024039	Cbs	1.212
ENSMUSG00000025151	Maged1	2.019		ENSMUSG00000100813	Gm28874	1.211
ENSMUSG00000027004	Frzb	2.018		ENSMUSG00000060002	Chpt1	1.207
ENSMUSG00000092193	Cd9-ps	2.018		ENSMUSG00000032776	Mctp2	1.206
ENSMUSG00000078964	Ces1b	2.018		ENSMUSG00000028542	Slc6a9	1.205
ENSMUSG00000087259	2610035D17Rik	2.017		ENSMUSG00000033177	Tmprss7	1.205
ENSMUSG00000074704	Rad21l	2.016		ENSMUSG00000025484	Bet1l	1.204
ENSMUSG00000071226	Cecr2	2.015		ENSMUSG00000032997	Chpf	1.204
ENSMUSG00000026885	Ttll11	2.013		ENSMUSG00000090737	Gm6788	1.204
ENSMUSG00000057614	Gnai1	2.013		ENSMUSG00000030082	Sec61a1	1.203
ENSMUSG00000022594	Lynx1	2.01		ENSMUSG00000019818	Cd164	1.202
ENSMUSG00000026475	Rgs16	2.006		ENSMUSG00000011008	Mcoln2	1.201
ENSMUSG00000029570	Lfng	2.006		ENSMUSG00000037089	Slc35b2	1.201
ENSMUSG00000067889	Sptbn2	2.005		ENSMUSG00000028457	Atp8b5	1.201
ENSMUSG00000047238	Mageh1	2.001		ENSMUSG00000045345	9530056K15Rik	1.201
ENSMUSG00000045587	BC049730	2		ENSMUSG00000037548	H2-DMb2	1.201
ENSMUSG00000029875	Ccdc184	1.999		ENSMUSG00000031373	Car5b	1.2
ENSMUSG00000041609	Ccdc64	1.997		ENSMUSG00000005553	Atp4a	1.2
ENSMUSG00000031608	Galnt7	1.997		ENSMUSG00000031387	Renbp	1.199
ENSMUSG00000045136	Tubb2b	1.996		ENSMUSG00000087589	D430040D24Rik	1.199
ENSMUSG00000030651	Art2b	1.995		ENSMUSG00000048277	Syngr2	1.198
ENSMUSG00000039270	Megf9	1.995		ENSMUSG00000032583	Mon1a	1.198
ENSMUSG00000030406	Gipr	1.993		ENSMUSG00000032116	Stt3a	1.197
ENSMUSG00000061462	Obscn	1.992		ENSMUSG00000025935	Tram1	1.197
ENSMUSG00000032679	Cd59a	1.992		ENSMUSG00000014504	Srp19	1.197
ENSMUSG00000028641	P3h1	1.99		ENSMUSG00000002017	Fam98a	1.196
ENSMUSG00000056222	Spock1	1.988		ENSMUSG00000083064	Gm7785	1.196
ENSMUSG00000064263	Platr26	1.988		ENSMUSG00000014867	Surf4	1.194
ENSMUSG00000047242	Taf9b	1.988		ENSMUSG00000020681	Ace	1.194
ENSMUSG00000025576	Rbfox3	1.987		ENSMUSG00000004347	Pde1c	1.194
ENSMUSG00000087211	Lhx1os	1.987		ENSMUSG00000040124	Gorab	1.191
ENSMUSG00000027220	Syt13	1.987		ENSMUSG00000061808	Ttr	1.191
ENSMUSG00000025867	Cplx2	1.987		ENSMUSG00000005580	Adcy9	1.19
ENSMUSG00000024112	Cacna1h	1.986		ENSMUSG00000047875	Gpr157	1.188
ENSMUSG00000026147	Col9a1	1.982		ENSMUSG00000069899	Gm12166	1.187
ENSMUSG00000006310	Zbtb32	1.981		ENSMUSG00000020841	Cpd	1.186
ENSMUSG00000059991	Nptx2	1.981		ENSMUSG00000043346	Gm6741	1.183
ENSMUSG00000106547	B230303O12Rik	1.98		ENSMUSG00000006411	Pvrl4	1.183
ENSMUSG00000097960	A330074K22Rik	1.979		ENSMUSG00000024858	Adrbk1	1.181
ENSMUSG00000034145	Tmem63c	1.979		ENSMUSG00000106173	Gm42764	1.179
ENSMUSG00000076441	Ass1	1.979		ENSMUSG00000084331	Gm8163	1.178
ENSMUSG00000074121	Ntf5	1.978		ENSMUSG00000024793	Tnfrsf25	1.177
ENSMUSG00000029919	Hpgds	1.978		ENSMUSG00000031851	Ntpcr	1.171
ENSMUSG00000047990	C2cd4a	1.977		ENSMUSG00000078810	Gp6	1.171
ENSMUSG00000092262	NA	1.976		ENSMUSG00000081273	Gm15896	1.171
ENSMUSG00000040663	Clcf1	1.976		ENSMUSG00000033917	Gde1	1.17
ENSMUSG00000055733	Nap1l3	1.973		ENSMUSG00000043831	Lysmd4	1.17
ENSMUSG00000005958	Ephb3	1.972		ENSMUSG00000027575	Arfgap1	1.166
ENSMUSG00000033900	Map9	1.967		ENSMUSG00000034771	Tle2	1.166
ENSMUSG00000053070	9230110C19Rik	1.967		ENSMUSG00000050212	Eva1b	1.166
ENSMUSG00000069227	Gprin1	1.965		ENSMUSG00000037470	Uggt1	1.164
ENSMUSG00000039943	Plcb4	1.965		ENSMUSG00000037827	Gm5884	1.163
ENSMUSG00000021587	Pcsk1	1.965		ENSMUSG00000030062	Rpn1	1.162
ENSMUSG00000089791	Gm3555	1.964		ENSMUSG00000006442	Srm	1.162
ENSMUSG00000041798	Gck	1.963		ENSMUSG00000023277	Twf2	1.162
ENSMUSG00000076434	Wfdc3	1.958		ENSMUSG00000033488	BC026585	1.162
ENSMUSG00000004151	Etv1	1.957		ENSMUSG00000039452	Snx22	1.161
ENSMUSG00000027350	Chgb	1.956		ENSMUSG00000029924	Slc37a3	1.157
ENSMUSG00000001240	Ramp2	1.954		ENSMUSG00000041954	Tnfrsf18	1.157
ENSMUSG00000071847	Apcdd1	1.953		ENSMUSG00000022683	Pla2g10	1.156
ENSMUSG00000019853	Hebp2	1.952		ENSMUSG00000046519	Golph3l	1.154
ENSMUSG00000042743	Sgtb	1.949		ENSMUSG00000058147	Xlr3c	1.153
ENSMUSG00000068566	Myadm	1.949		ENSMUSG00000003380	Rabac1	1.152
ENSMUSG00000026930	Gpsm1	1.947		ENSMUSG00000093651	Gm5873	1.152
ENSMUSG00000008999	Bmp7	1.947		ENSMUSG00000090164	BC035044	1.152
ENSMUSG00000032769	Trpa1	1.946		ENSMUSG00000000958	Slc7a7	1.151
ENSMUSG00000051079	Rgs13	1.945		ENSMUSG00000047759	Hs3st3a1	1.148
ENSMUSG00000084197	Gm9089	1.943		ENSMUSG00000060791	Gmfg	1.146
ENSMUSG00000043924	Ncmap	1.943		ENSMUSG00000001901	Kcnh6	1.146
ENSMUSG00000049148	Plcxd3	1.941		ENSMUSG00000030670	Cyp2r1	1.145
ENSMUSG00000005102	Eif2ak4	1.94		ENSMUSG00000044626	Liph	1.144
ENSMUSG00000084616	Gm25047	1.935		ENSMUSG00000097494	4933406C10Rik	1.144
ENSMUSG00000085603	Gm11346	1.934		ENSMUSG00000021905	Dph3	1.141
ENSMUSG00000039419	Cntnap2	1.934		ENSMUSG00000047242	Taf9b	1.141
ENSMUSG00000032502	Stac	1.933		ENSMUSG00000031278	Acsl4	1.141
ENSMUSG00000008734	Gprc5b	1.93		ENSMUSG00000084910	C630043F03Rik	1.14
ENSMUSG00000020284	1810043G02Rik	1.928		ENSMUSG00000025016	Tm9sf3	1.138
ENSMUSG00000021594	Srd5a1	1.928		ENSMUSG00000029267	Mtf2	1.138
ENSMUSG00000025978	Rftn2	1.927		ENSMUSG00000050931	Sgms2	1.138
ENSMUSG00000023009	Nckap5l	1.924		ENSMUSG00000030559	Rab38	1.138
ENSMUSG00000038807	Rap1gap2	1.923		ENSMUSG00000040187	Arntl2	1.137
ENSMUSG00000010830	Kdelr3	1.921		ENSMUSG00000045294	Insig1	1.136
ENSMUSG00000061455	Stx17	1.92		ENSMUSG00000027422	Rrbp1	1.135
ENSMUSG00000001763	Tspan33	1.919		ENSMUSG00000026797	Stxbp1	1.135
ENSMUSG00000053897	Slc39a8	1.915		ENSMUSG00000047694	Yipf6	1.134
ENSMUSG00000058569	Tmed9	1.915		ENSMUSG00000001739	Cldn15	1.132
ENSMUSG00000042804	Gpr153	1.914		ENSMUSG00000032120	C2cd2l	1.131
ENSMUSG00000032436	Cmtm7	1.914		ENSMUSG00000046157	Tmem229b	1.13
ENSMUSG00000029843	Slc13a4	1.913		ENSMUSG00000034936	Arl4d	1.13
ENSMUSG00000000202	Btbd17	1.912		ENSMUSG00000021192	Golga5	1.129
ENSMUSG00000075225	Ccdc162	1.911		ENSMUSG00000020190	Mknk2	1.129
ENSMUSG00000039676	Capsl	1.911		ENSMUSG00000024018	Ccdc167	1.129
ENSMUSG00000026782	Abi2	1.91		ENSMUSG00000022241	Tars	1.128
ENSMUSG00000026833	Olfm1	1.909		ENSMUSG00000028416	Bag1	1.125
ENSMUSG00000097325	Gm16897	1.907		ENSMUSG00000036155	Mgat5	1.125
ENSMUSG00000021763	BC067074	1.907		ENSMUSG00000033105	Lss	1.125
ENSMUSG00000031364	Grpr	1.902		ENSMUSG00000020941	Map3k14	1.123
ENSMUSG00000074653	Lrrc31	1.9		ENSMUSG00000021917	Spcs1	1.121
ENSMUSG00000014503	Pkd2l2	1.899		ENSMUSG00000039246	Lyplal1	1.121
ENSMUSG00000040061	Plcb2	1.899		ENSMUSG00000014599	Csf1	1.121
ENSMUSG00000056832	Ttc26	1.894		ENSMUSG00000081731	Calr-ps	1.12
ENSMUSG00000051146	Camk2n2	1.894		ENSMUSG00000022790	Igsf11	1.12
ENSMUSG00000027217	Tspan18	1.893		ENSMUSG00000103749	Pcdhgb5	1.12
ENSMUSG00000061601	Pclo	1.889		ENSMUSG00000090610	Gm3571	1.119
ENSMUSG00000039601	Rcan2	1.888		ENSMUSG00000030754	Copb1	1.118
ENSMUSG00000055978	Fut2	1.881		ENSMUSG00000032590	Apeh	1.116
ENSMUSG00000034813	Grip1	1.88		ENSMUSG00000025102	3110040N11Rik	1.115
ENSMUSG00000073599	Ecscr	1.879		ENSMUSG00000030263	Lrmp	1.114
ENSMUSG00000033192	Lpcat2	1.878		ENSMUSG00000028597	Gpx7	1.114
ENSMUSG00000056219	Tmem229b-ps	1.878		ENSMUSG00000018669	Cdk5rap3	1.113
ENSMUSG00000039050	Osbpl2	1.876		ENSMUSG00000027706	Sec62	1.113
ENSMUSG00000084174	Sycn	1.875		ENSMUSG00000032383	Ppib	1.113
ENSMUSG00000013089	Etv5	1.875		ENSMUSG00000021108	Prkch	1.113
ENSMUSG00000099397	Gm7809	1.874		ENSMUSG00000046782	4921506M07Rik	1.113
ENSMUSG00000071550	Cfap44	1.873		ENSMUSG00000036264	Fstl4	1.112
ENSMUSG00000029482	Aacs	1.873		ENSMUSG00000022211	Lrrc16b	1.112
ENSMUSG00000103585	Pcdhgb4	1.872		ENSMUSG00000062963	Ufc1	1.111
ENSMUSG00000030411	Nova2	1.872		ENSMUSG00000024579	Pcyox1l	1.109
ENSMUSG00000030861	Acadsb	1.872		ENSMUSG00000105509	C130013H08Rik	1.109
ENSMUSG00000039384	Dusp10	1.87		ENSMUSG00000020593	Lpin1	1.109
ENSMUSG00000042460	C1galt1	1.87		ENSMUSG00000035227	Spcs2	1.108
ENSMUSG00000037813	D630003M21Rik	1.869		ENSMUSG00000066324	Impad1	1.107
ENSMUSG00000025551	Fgf14	1.868		ENSMUSG00000066191	Anks6	1.106
ENSMUSG00000025038	Efhc2	1.867		ENSMUSG00000012126	Ubxn11	1.106
ENSMUSG00000020573	Pik3cg	1.866		ENSMUSG00000028300	3110043O21Rik	1.103
ENSMUSG00000019916	P4ha1	1.865		ENSMUSG00000025150	Cbr2	1.103
ENSMUSG00000040136	Abcc8	1.861		ENSMUSG00000043501	Lgals2	1.101
ENSMUSG00000044626	Liph	1.861		ENSMUSG00000057375	Yipf1	1.099
ENSMUSG00000042750	Bex2	1.86		ENSMUSG00000071074	Yipf3	1.098
ENSMUSG00000041734	Kirrel	1.859		ENSMUSG00000037104	Socs5	1.098
ENSMUSG00000044562	Rasip1	1.858		ENSMUSG00000049598	Vsig8	1.098
ENSMUSG00000082341	Gm14143	1.857		ENSMUSG00000085870	Gm12829	1.098
ENSMUSG00000037681	Esyt3	1.857		ENSMUSG00000079418	Atg4a	1.095
ENSMUSG00000049154	Fam183b	1.856		ENSMUSG00000017664	Slc35c2	1.094
ENSMUSG00000020469	Myl7	1.856		ENSMUSG00000041930	Fam222a	1.094
ENSMUSG00000097085	Gm26634	1.855		ENSMUSG00000083041	Gm9835	1.093
ENSMUSG00000040187	Arntl2	1.855		ENSMUSG00000041355	Ssr2	1.092
ENSMUSG00000032232	Cgnl1	1.855		ENSMUSG00000022010	Tsc22d1	1.092
ENSMUSG00000048232	Fbxo10	1.853		ENSMUSG00000028567	Txndc12	1.09
ENSMUSG00000055980	Irs1	1.853		ENSMUSG00000034118	Tpst1	1.09
ENSMUSG00000106466	Gm42562	1.852		ENSMUSG00000032557	Uba5	1.089
ENSMUSG00000026817	Ak1	1.849		ENSMUSG00000005686	Ampd3	1.088
ENSMUSG00000095930	Nim1k	1.846		ENSMUSG00000009585	Apobec3	1.088
ENSMUSG00000023034	Nr4a1	1.845		ENSMUSG00000072294	Klf12	1.087
ENSMUSG00000074264	Amy1	1.844		ENSMUSG00000037254	Itih2	1.087
ENSMUSG00000043501	Lgals2	1.844		ENSMUSG00000020311	Erlec1	1.086
ENSMUSG00000040624	Plekhg1	1.843		ENSMUSG00000029570	Lfng	1.086
ENSMUSG00000073234	Gm8773	1.842		ENSMUSG00000055799	Tcf7l1	1.086
ENSMUSG00000062591	Tubb4a	1.842		ENSMUSG00000079144	A130010J15Rik	1.084
ENSMUSG00000037621	Atoh8	1.842		ENSMUSG00000003814	Calr	1.084
ENSMUSG00000005667	Mthfd2	1.842		ENSMUSG00000030826	Bcat2	1.083
ENSMUSG00000070641	Gm16410	1.841		ENSMUSG00000086968	4933431E20Rik	1.083
ENSMUSG00000036782	Klhl13	1.839		ENSMUSG00000102018	K230010J24Rik	1.083
ENSMUSG00000084803	5830444B04Rik	1.839		ENSMUSG00000031799	Tpm4	1.081
ENSMUSG00000041202	Pla2g2d	1.838		ENSMUSG00000055681	Cope	1.079
ENSMUSG00000033174	Mgll	1.838		ENSMUSG00000039865	Slc44a3	1.079
ENSMUSG00000039286	Fndc3b	1.838		ENSMUSG00000024150	Mcfd2	1.079
ENSMUSG00000042515	Mum1l1	1.834		ENSMUSG00000015143	Actn1	1.078
ENSMUSG00000084844	Hoxb3os	1.832		ENSMUSG00000034563	Ccpg1	1.078
ENSMUSG00000037493	Cib2	1.832		ENSMUSG00000049516	Spty2d1	1.076
ENSMUSG00000044986	Tst	1.832		ENSMUSG00000070509	Rgma	1.076
ENSMUSG00000021846	Peli2	1.832		ENSMUSG00000073468	Sft2d1	1.075
ENSMUSG00000026527	Rgs7	1.822		ENSMUSG00000074300	BC030870	1.073
ENSMUSG00000028354	Fmn2	1.82		ENSMUSG00000059743	Fdps	1.073
ENSMUSG00000026815	Gfi1b	1.82		ENSMUSG00000018740	Slc25a35	1.072
ENSMUSG00000017314	Mpp2	1.819		ENSMUSG00000032392	Parp16	1.071
ENSMUSG00000055799	Tcf7l1	1.818		ENSMUSG00000031158	Timm17b	1.071
ENSMUSG00000059852	Kcng2	1.817		ENSMUSG00000072618	Gm10384	1.071
ENSMUSG00000035129	Gm6781	1.816		ENSMUSG00000038150	Ormdl3	1.069
ENSMUSG00000052026	Slc6a7	1.815		ENSMUSG00000001751	Naglu	1.068
ENSMUSG00000027358	Bmp2	1.814		ENSMUSG00000020088	Sar1a	1.068
ENSMUSG00000008193	Spib	1.812		ENSMUSG00000025558	Dock9	1.068
ENSMUSG00000001630	Stk38l	1.811		ENSMUSG00000062007	Hsh2d	1.065
ENSMUSG00000034127	Tspan8	1.811		ENSMUSG00000079884	Gm10698	1.063
ENSMUSG00000025329	Padi1	1.809		ENSMUSG00000029781	Fkbp9	1.063
ENSMUSG00000020175	Rab36	1.808		ENSMUSG00000001467	Cyp51	1.063
ENSMUSG00000048644	Ctxn1	1.808		ENSMUSG00000022661	Cd200	1.06
ENSMUSG00000074280	Gm6166	1.808		ENSMUSG00000085175	Gm11423	1.06
ENSMUSG00000035112	Wnk4	1.806		ENSMUSG00000034893	Cog3	1.059
ENSMUSG00000036766	Dner	1.805		ENSMUSG00000028268	Gbp3	1.059
ENSMUSG00000035164	Zc3h12c	1.804		ENSMUSG00000086448	9330162012Rik	1.058
ENSMUSG00000022900	Ildr1	1.804		ENSMUSG00000051890	Klhdc1	1.057
ENSMUSG00000024462	Gabbr1	1.802		ENSMUSG00000029390	Tmed2	1.056
ENSMUSG00000013076	Amotl1	1.802		ENSMUSG00000038181	Chpf2	1.056
ENSMUSG00000003452	Bicd1	1.801		ENSMUSG00000041695	Kcnj2	1.055
ENSMUSG00000021265	Slc25a29	1.8		ENSMUSG00000028719	Cmpk1	1.054
ENSMUSG00000022442	Ttll1	1.8		ENSMUSG00000034165	Ccnd3	1.052
ENSMUSG00000071679	Zcchc16	1.799		ENSMUSG00000037379	Spon2	1.051
ENSMUSG00000027931	Npr1	1.799		ENSMUSG00000090394	4930523C07Rik	1.05
ENSMUSG00000001918	Slc1a5	1.799		ENSMUSG00000030059	Tmf1	1.05
ENSMUSG00000103472	Pcdhga7	1.798		ENSMUSG00000026730	Pter	1.05
ENSMUSG00000085034	Gm11240	1.798		ENSMUSG00000081888	Spcs2-ps	1.05
ENSMUSG00000053716	Dusp7	1.797		ENSMUSG00000104664	Gm35570	1.05
ENSMUSG00000022512	Cldn1	1.796		ENSMUSG00000078234	Klhdc7a	1.049
ENSMUSG00000022619	Mapk8ip2	1.796		ENSMUSG00000038936	Sccpdh	1.049
ENSMUSG00000034768	Asb16	1.795		ENSMUSG00000038502	Ptov1	1.048
ENSMUSG00000028137	Celf3	1.794		ENSMUSG00000033998	Kcnk1	1.047
ENSMUSG00000097729	2310015A10Rik	1.794		ENSMUSG00000028496	Mllt3	1.047
ENSMUSG00000050100	Hmx2	1.793		ENSMUSG00000027102	Hoxd8	1.047
ENSMUSG00000022353	Mtss1	1.793		ENSMUSG00000024968	Rcor2	1.045
ENSMUSG00000041078	Grid1	1.792		ENSMUSG00000032458	Copb2	1.043
ENSMUSG00000097056	Gm4262	1.791		ENSMUSG00000027287	Snap23	1.043
ENSMUSG00000029602	Rasal1	1.789		ENSMUSG00000021427	Ssr1	1.043
ENSMUSG00000091575	2010016I18Rik	1.788		ENSMUSG00000001930	Vwf	1.041
ENSMUSG00000026347	Tmem163	1.787		ENSMUSG00000044352	Sowaha	1.041
ENSMUSG00000025064	Col17a1	1.787		ENSMUSG00000023961	Enpp4	1.039
ENSMUSG00000037940	Inpp4b	1.786		ENSMUSG00000029093	Sorcs2	1.039
ENSMUSG00000097767	Miat	1.785		ENSMUSG00000047109	Cldn14	1.039
ENSMUSG00000097276	4930525G20Rik	1.784		ENSMUSG00000049421	Zfp260	1.036
ENSMUSG00000022587	Ly6e	1.784		ENSMUSG00000060244	Alyref2	1.035
ENSMUSG00000102440	Pcdhga9	1.782		ENSMUSG00000066952	Myo1h	1.035
ENSMUSG00000046157	Tmem229b	1.782		ENSMUSG00000003348	Mob3a	1.034
ENSMUSG00000025405	Inhbc	1.781		ENSMUSG00000027514	Zbp1	1.034
ENSMUSG00000041439	Mfsd6	1.781		ENSMUSG00000010110	Stx5a	1.033
ENSMUSG00000079355	Ackr4	1.778		ENSMUSG00000102190	Gm38166	1.033
ENSMUSG00000035735	Dagla	1.777		ENSMUSG00000080708	Ccnd3-ps	1.033
ENSMUSG00000037035	Inhbb	1.775		ENSMUSG00000039270	Megf9	1.031
ENSMUSG00000024858	Adrbk1	1.774		ENSMUSG00000031983	2310022B05Rik	1.03
ENSMUSG00000041272	Tox	1.772		ENSMUSG00000021556	Golm1	1.029
ENSMUSG00000051703	Tmem198	1.771		ENSMUSG00000025823	Pdia4	1.029
ENSMUSG00000029370	Rassf6	1.771		ENSMUSG00000020952	Scfd1	1.025
ENSMUSG00000043088	Il17re	1.77		ENSMUSG00000031634	Ufsp2	1.024
ENSMUSG00000001248	Gramd1a	1.767		ENSMUSG00000033423	Eri3	1.024
ENSMUSG00000054723	Vmac	1.767		ENSMUSG00000022415	Syngr1	1.023
ENSMUSG00000062184	Hs6st2	1.765		ENSMUSG00000028343	Erp44	1.021
ENSMUSG00000071177	Serpina1d	1.765		ENSMUSG00000020869	Lrrc59	1.021
ENSMUSG00000047878	A4galt	1.764		ENSMUSG00000050786	Ccdc126	1.019
ENSMUSG00000020841	Cpd	1.763		ENSMUSG00000028957	Per3	1.019
ENSMUSG00000035964	Tmem59l	1.762		ENSMUSG00000024112	Cacna1h	1.018
ENSMUSG00000025432	Avil	1.762		ENSMUSG00000036764	Dnajc12	1.017
ENSMUSG00000034111	Tmed8	1.761		ENSMUSG00000092384	Gm4189	1.016
ENSMUSG00000037104	Socs5	1.759		ENSMUSG00000026655	Fam107b	1.015
ENSMUSG00000002565	Scin	1.757		ENSMUSG00000042118	Bhmt2	1.015
ENSMUSG00000039963	Ccdc40	1.755		ENSMUSG00000086610	Gm15408	1.015
ENSMUSG00000044867	Gimap1os	1.755		ENSMUSG00000012422	Tmem167	1.011
ENSMUSG00000035274	Tpbg	1.754		ENSMUSG00000025007	Aldh18a1	1.01
ENSMUSG00000033152	Podxl2	1.751		ENSMUSG00000028557	Rnf11	1.009
ENSMUSG00000038248	Sobp	1.75		ENSMUSG00000029482	Aacs	1.009
ENSMUSG00000086541	Has2os	1.749		ENSMUSG00000019854	Reps1	1.008
ENSMUSG00000046460	Sh2d7	1.747		ENSMUSG00000032553	Srprb	1.008
ENSMUSG00000019564	Arid3a	1.747		ENSMUSG00000006732	Mettl1	1.005
ENSMUSG00000027533	Fabp5	1.747		ENSMUSG00000021916	Glt8d1	1.004
ENSMUSG00000027459	Fam110a	1.747		ENSMUSG00000049922	Slc35c1	1.003
ENSMUSG00000027249	F2	1.746		ENSMUSG00000028907	Utp11l	1.003
ENSMUSG00000015968	Cacna1d	1.746		ENSMUSG00000093930	Hmgcs1	1.003
ENSMUSG00000029191	Rfc1	1.746		ENSMUSG00000027459	Fam110a	1.002
ENSMUSG00000040364	Sec1	1.743		ENSMUSG00000031521	Aga	0.999
ENSMUSG00000046191	Pcdhb20	1.741		ENSMUSG00000027937	Jtb	0.998
ENSMUSG00000039405	Prss23	1.741		ENSMUSG00000036745	Ttll7	0.998
ENSMUSG00000034110	Kctd7	1.74		ENSMUSG00000030407	Qpctl	0.997
ENSMUSG00000000049	Apoh	1.74		ENSMUSG00000041801	Phlda3	0.997
ENSMUSG00000051727	Kctd14	1.74		ENSMUSG00000042350	Arel1	0.996
ENSMUSG00000062961	Ccdc177	1.739		ENSMUSG00000021273	Fdft1	0.996
ENSMUSG00000035032	Nek11	1.731		ENSMUSG00000087119	Atg4a-ps	0.995
ENSMUSG00000089901	Gm8113	1.731		ENSMUSG00000041992	Rapgef5	0.994
ENSMUSG00000031903	Pla2g15	1.731		ENSMUSG00000038400	Pmepa1	0.994
ENSMUSG00000029298	Gbp9	1.729		ENSMUSG00000036632	Alg5	0.993
ENSMUSG00000039942	Ptger4	1.727		ENSMUSG00000037049	Smpd1	0.992
ENSMUSG00000028456	Unc13b	1.727		ENSMUSG00000042179	Pnliprp1	0.992
ENSMUSG00000063628	Gm7665	1.726		ENSMUSG00000020121	Srgap1	0.99
ENSMUSG00000033187	BC016579	1.725		ENSMUSG00000040253	Gbp7	0.99
ENSMUSG00000032718	Mansc1	1.724		ENSMUSG00000039686	Zer1	0.989
ENSMUSG00000046782	4921506M07Rik	1.723		ENSMUSG00000026544	Dusp23	0.989
ENSMUSG00000022421	Nptxr	1.722		ENSMUSG00000068566	Myadm	0.988
ENSMUSG00000071553	Cpa2	1.721		ENSMUSG00000100691	2010320M18Rik	0.986
ENSMUSG00000046058	Eid2	1.721		ENSMUSG00000028152	Tspan5	0.985
ENSMUSG00000090698	Apold1	1.718		ENSMUSG00000028826	Tmem57	0.984
ENSMUSG00000018920	Cxcl16	1.716		ENSMUSG00000035873	Pawr	0.982
ENSMUSG00000078247	Airn	1.715		ENSMUSG00000060904	Arl1	0.982
ENSMUSG00000027333	Smox	1.715		ENSMUSG00000028750	Pla2g2c	0.982
ENSMUSG00000026425	Srgap2	1.713		ENSMUSG00000057069	Ero1lb	0.98
ENSMUSG00000006411	Pvrl4	1.712		ENSMUSG00000038803	Ost4	0.979
ENSMUSG00000040964	Arhgef10l	1.708		ENSMUSG00000066637	Ttc32	0.979
ENSMUSG00000075012	Fjx1	1.705		ENSMUSG00000049791	Fzd4	0.978
ENSMUSG00000063568	Jazf1	1.705		ENSMUSG00000024807	Syvn1	0.976
ENSMUSG00000039372	2004-03-01	1.705		ENSMUSG00000040434	Gyltl1b	0.975
ENSMUSG00000020668	Kif3c	1.705		ENSMUSG00000099397	Gm7809	0.975
ENSMUSG00000015484	Fam163a	1.704		ENSMUSG00000035129	Gm6781	0.975
ENSMUSG00000056031	9330154J02Rik	1.704		ENSMUSG00000022200	Golph3	0.974
ENSMUSG00000031790	Mmp15	1.699		ENSMUSG00000021846	Peli2	0.973
ENSMUSG00000037049	Smpd1	1.699		ENSMUSG00000032123	Dpagt1	0.971
ENSMUSG00000040653	Ppp1r14c	1.697		ENSMUSG00000015083	C8g	0.969
ENSMUSG00000021273	Fdft1	1.697		ENSMUSG00000021610	Clptm1l	0.968
ENSMUSG00000035547	Capn5	1.697		ENSMUSG00000020570	Sypl	0.967
ENSMUSG00000030872	Gga2	1.693		ENSMUSG00000097727	F630040K05Rik	0.967
ENSMUSG00000073293	Nudt10	1.692		ENSMUSG00000032932	Hspa13	0.966
ENSMUSG00000020015	Cdk17	1.691		ENSMUSG00000025978	Rftn2	0.966
ENSMUSG00000015143	Actn1	1.689		ENSMUSG00000081884	Gm11821	0.966
ENSMUSG00000043668	Tox3	1.689		ENSMUSG00000001247	Lsr	0.965
ENSMUSG00000047181	Samd14	1.688		ENSMUSG00000103731	Gm17530	0.965
ENSMUSG00000085636	Gm11769	1.687		ENSMUSG00000018661	Cog1	0.964
ENSMUSG00000051435	Fhad1	1.687		ENSMUSG00000056268	Dennd1b	0.964
ENSMUSG00000103793	Pcdhga6	1.685		ENSMUSG00000046718	Bst2	0.963
ENSMUSG00000032348	Gsta4	1.684		ENSMUSG00000030352	Tspan9	0.963
ENSMUSG00000034401	Spata6	1.683		ENSMUSG00000083618	Gm11771	0.963
ENSMUSG00000021194	Chga	1.683		ENSMUSG00000032698	Lmo2	0.963
ENSMUSG00000032656	2003-03-01	1.681		ENSMUSG00000008398	Elk3	0.962
ENSMUSG00000040896	Kcnd3	1.681		ENSMUSG00000040729	Cep126	0.962
ENSMUSG00000019986	Ahi1	1.681		ENSMUSG00000026189	Pecr	0.961
ENSMUSG00000079502	Cfap77	1.68		ENSMUSG00000033021	Gmppa	0.959
ENSMUSG00000103593	Gm37352	1.68		ENSMUSG00000022636	Alcam	0.959
ENSMUSG00000038065	Mturn	1.678		ENSMUSG00000089804	Gm16136	0.959
ENSMUSG00000031684	Slc10a7	1.678		ENSMUSG00000037679	Inf2	0.959
ENSMUSG00000057897	Camk2b	1.677		ENSMUSG00000024013	Fgd2	0.959
ENSMUSG00000043019	Edem3	1.676		ENSMUSG00000026600	Soat1	0.958
ENSMUSG00000060260	Pwwp2b	1.675		ENSMUSG00000031220	Awat2	0.958
ENSMUSG00000019831	Wasf1	1.674		ENSMUSG00000020396	Nefh	0.956
ENSMUSG00000040969	Arhgef38	1.674		ENSMUSG00000055652	Klhl25	0.955
ENSMUSG00000075588	Hoxb2	1.673		ENSMUSG00000060038	Dhps	0.955
ENSMUSG00000016487	Ppfibp1	1.672		ENSMUSG00000028420	Tmem38b	0.955
ENSMUSG00000002578	Ikzf4	1.671		ENSMUSG00000001918	Slc1a5	0.954
ENSMUSG00000047759	Hs3st3a1	1.67		ENSMUSG00000034006	Pqlc1	0.954
ENSMUSG00000025592	Dach2	1.669		ENSMUSG00000031808	Slc27a1	0.954
ENSMUSG00000018470	Kcnab3	1.669		ENSMUSG00000030800	Prss8	0.953
ENSMUSG00000028076	Cd1d1	1.669		ENSMUSG00000055980	Irs1	0.951
ENSMUSG00000028538	St3gal3	1.667		ENSMUSG00000032726	Bmp8a	0.951
ENSMUSG00000047953	Gp5	1.666		ENSMUSG00000049971	Glt1d1	0.95
ENSMUSG00000090035	Galnt4	1.663		ENSMUSG00000061306	Slc38a10	0.949
ENSMUSG00000015468	Notch4	1.662		ENSMUSG00000030748	Il4ra	0.949
ENSMUSG00000039607	Rbms3	1.661		ENSMUSG00000041836	Ptpre	0.948
ENSMUSG00000022840	Adcy5	1.661		ENSMUSG00000018752	Tnfsfm13	0.948
ENSMUSG00000031367	Ap1s2	1.661		ENSMUSG00000020894	Vamp2	0.947
ENSMUSG00000073433	Arhgdig	1.661		ENSMUSG00000027429	Sec23b	0.947
ENSMUSG00000050910	Cdr2l	1.66		ENSMUSG00000021557	Agtpbp1	0.947
ENSMUSG00000053581	Zfand2a	1.659		ENSMUSG00000037788	Vopp1	0.946
ENSMUSG00000000942	Hoxa4	1.658		ENSMUSG00000086494	2210417A02Rik	0.945
ENSMUSG00000013698	Pea15a	1.658		ENSMUSG00000026939	Tmem141	0.944
ENSMUSG00000049608	Gpr55	1.658		ENSMUSG00000044694	2010007H06Rik	0.942
ENSMUSG00000027544	Nfatc2	1.657		ENSMUSG00000028763	Hspg2	0.941
ENSMUSG00000020641	Rsad2	1.654		ENSMUSG00000030067	Foxp1	0.94
ENSMUSG00000103037	Pcdhgb1	1.653		ENSMUSG00000030787	Lyve1	0.939
ENSMUSG00000015312	Gadd45b	1.651		ENSMUSG00000031711	Zfp330	0.938
ENSMUSG00000028986	Klhl7	1.651		ENSMUSG00000070461	9230112E08Rik	0.938
ENSMUSG00000015222	Map2	1.65		ENSMUSG00000053094	Tmem248	0.937
ENSMUSG00000054423	Cadps	1.648		ENSMUSG00000042428	Mgat3	0.937
ENSMUSG00000038267	Slc22a23	1.648		ENSMUSG00000042682	Selk	0.937
ENSMUSG00000027293	Ehd4	1.648		ENSMUSG00000002279	Lmf1	0.936
ENSMUSG00000038651	Sycp2l	1.647		ENSMUSG00000040010	Slc7a5	0.936
ENSMUSG00000041608	Entpd3	1.647		ENSMUSG00000024085	Man2a1	0.935
ENSMUSG00000022270	Fam134b	1.647		ENSMUSG00000029600	Rita1	0.933
ENSMUSG00000066129	Kndc1	1.646		ENSMUSG00000082729	Gm14845	0.933
ENSMUSG00000024350	Dnajc18	1.646		ENSMUSG00000055994	Nod2	0.932
ENSMUSG00000050064	Zfp697	1.644		ENSMUSG00000036160	Surf6	0.928
ENSMUSG00000072694	1500011B03Rik	1.644		ENSMUSG00000020105	Lrig3	0.928
ENSMUSG00000001435	Col18a1	1.643		ENSMUSG00000026810	Dpm2	0.927
ENSMUSG00000057058	Skap1	1.642		ENSMUSG00000023169	Slc38a1	0.927
ENSMUSG00000032965	Ift57	1.642		ENSMUSG00000025381	Cnpy2	0.926
ENSMUSG00000021999	Cpb2	1.641		ENSMUSG00000021275	Tecpr2	0.925
ENSMUSG00000093507	Gm20627	1.64		ENSMUSG00000021453	Gadd45g	0.925
ENSMUSG00000018169	Mfng	1.64		ENSMUSG00000092187	Gm20457	0.925
ENSMUSG00000054400	Cklf	1.64		ENSMUSG00000022339	Ebag9	0.924
ENSMUSG00000093930	Hmgcs1	1.64		ENSMUSG00000032182	Yipf2	0.924
ENSMUSG00000038146	Notch3	1.638		ENSMUSG00000026834	Acvr1c	0.922
ENSMUSG00000036231	Agr3	1.638		ENSMUSG00000065954	Tacc1	0.922
ENSMUSG00000089769	Gm16574	1.636		ENSMUSG00000029638	Glcci1	0.922
ENSMUSG00000092216	Gm19345	1.635		ENSMUSG00000042340	Ctf1	0.921
ENSMUSG00000037852	Cpe	1.635		ENSMUSG00000103472	Pcdhga7	0.921
ENSMUSG00000084839	Gm14097	1.634		ENSMUSG00000031604	Msmo1	0.92
ENSMUSG00000103168	Gm30948	1.632		ENSMUSG00000068732	Tmem167b	0.918
ENSMUSG00000038843	Gcnt1	1.632		ENSMUSG00000033083	Tbc1d4	0.918
ENSMUSG00000024901	Peli3	1.63		ENSMUSG00000020003	Pex7	0.916
ENSMUSG00000031156	Slc35a2	1.63		ENSMUSG00000097277	2900076A07Rik	0.916
ENSMUSG00000025089	Gfra1	1.629		ENSMUSG00000027746	Ufm1	0.915
ENSMUSG00000092083	Kcnb2	1.629		ENSMUSG00000019188	H13	0.915
ENSMUSG00000031373	Car5b	1.626		ENSMUSG00000003062	Stard3nl	0.915
ENSMUSG00000020917	Acly	1.625		ENSMUSG00000098037	Gm7765	0.914
ENSMUSG00000029463	Fam216a	1.623		ENSMUSG00000024914	Drap1	0.913
ENSMUSG00000027223	Mapk8ip1	1.623		ENSMUSG00000034659	Tmem109	0.912
ENSMUSG00000005355	Casp14	1.622		ENSMUSG00000027822	Slc33a1	0.911
ENSMUSG00000030263	Lrmp	1.622		ENSMUSG00000020359	Phykpl	0.911
ENSMUSG00000027602	Map1lc3a	1.622		ENSMUSG00000045730	Adrb2	0.911
ENSMUSG00000049536	Tceal1	1.62		ENSMUSG00000036323	Srp72	0.909
ENSMUSG00000040415	Dtx3	1.62		ENSMUSG00000037405	Icam1	0.909
ENSMUSG00000030401	Rtn2	1.619		ENSMUSG00000100954	Gm10138	0.909
ENSMUSG00000031398	Plxna3	1.619		ENSMUSG00000026558	Uck2	0.908
ENSMUSG00000001288	Rarg	1.618		ENSMUSG00000005667	Mthfd2	0.908
ENSMUSG00000089948	Far2os1	1.617		ENSMUSG00000056665	Them6	0.908
ENSMUSG00000037922	Bank1	1.616		ENSMUSG00000000776	Polr3d	0.907
ENSMUSG00000073400	Trim10	1.616		ENSMUSG00000032526	Deb1	0.907
ENSMUSG00000065954	Tacc1	1.615		ENSMUSG00000064105	Cnnm2	0.907
ENSMUSG00000027007	Ssfa2	1.615		ENSMUSG00000021708	Rasgrf2	0.907
ENSMUSG00000026393	Nek7	1.614		ENSMUSG00000086287	Gm15972	0.907
ENSMUSG00000099148	Gm3331	1.613		ENSMUSG00000038910	Plcl2	0.906
ENSMUSG00000042105	Inpp5f	1.613		ENSMUSG00000042203	Tbc1d22b	0.904
ENSMUSG00000049225	Pdp1	1.613		ENSMUSG00000038210	Hoxa11	0.904
ENSMUSG00000039747	Orai2	1.612		ENSMUSG00000050912	Tmem123	0.902
ENSMUSG00000029712	Actl6b	1.609		ENSMUSG00000085929	Gm13421	0.901
ENSMUSG00000022629	Kif21a	1.608		ENSMUSG00000075273	Ttc30b	0.9
ENSMUSG00000032744	Heyl	1.607		ENSMUSG00000028807	Zbtb8a	0.899
ENSMUSG00000018340	Anxa6	1.606		ENSMUSG00000020260	Pofut2	0.899
ENSMUSG00000024190	Dusp1	1.605		ENSMUSG00000071657	Bscl2	0.899
ENSMUSG00000021685	Otp	1.604		ENSMUSG00000039474	Wfs1	0.899
ENSMUSG00000049184	Purg	1.603		ENSMUSG00000031824	6430548M08Rik	0.899
ENSMUSG00000103088	Pcdhgb6	1.602		ENSMUSG00000053870	Fpgt	0.898
ENSMUSG00000027902	Chil6	1.6		ENSMUSG00000029534	St7	0.898
ENSMUSG00000028300	3110043O21Rik	1.6		ENSMUSG00000035914	Cd276	0.898
ENSMUSG00000046387	Pcdhb17	1.599		ENSMUSG00000021432	Slc35b3	0.897
ENSMUSG00000037447	Arid5a	1.599		ENSMUSG00000085939	Cd63-ps	0.896
ENSMUSG00000060063	Alox5ap	1.598		ENSMUSG00000046826	Fam187b	0.896
ENSMUSG00000022199	Slc22a17	1.595		ENSMUSG00000051359	Ncald	0.895
ENSMUSG00000034701	Neurod1	1.595		ENSMUSG00000036391	Sec24a	0.894
ENSMUSG00000032086	Bace1	1.595		ENSMUSG00000034377	Tulp4	0.894
ENSMUSG00000043020	Wdr63	1.594		ENSMUSG00000003273	Car11	0.894
ENSMUSG00000022602	Arc	1.594		ENSMUSG00000005983	1700037C18Rik	0.893
ENSMUSG00000037446	Tulp1	1.592		ENSMUSG00000041912	Tdrkh	0.892
ENSMUSG00000040118	Cacna2d1	1.59		ENSMUSG00000046818	Ddit4l	0.892
ENSMUSG00000026686	Lmx1a	1.59		ENSMUSG00000018167	Stard3	0.89
ENSMUSG00000014846	Tppp3	1.589		ENSMUSG00000035595	1600002K03Rik	0.89
ENSMUSG00000031490	Eif4ebp1	1.589		ENSMUSG00000021094	Dhrs7	0.889
ENSMUSG00000007783	Cpt1c	1.588		ENSMUSG00000028132	Tmem56	0.889
ENSMUSG00000044345	Marveld1	1.588		ENSMUSG00000038963	Slco4a1	0.889
ENSMUSG00000032261	Sh3bgrl2	1.588		ENSMUSG00000055862	Izumo4	0.889
ENSMUSG00000026121	Sema4c	1.587		ENSMUSG00000083287	Gm13502	0.888
ENSMUSG00000016239	Lonrf3	1.586		ENSMUSG00000050957	Insl6	0.888
ENSMUSG00000031377	Bmx	1.584		ENSMUSG00000039126	Prune2	0.888
ENSMUSG00000094800	Gm9780	1.583		ENSMUSG00000028599	Tnfrsf1b	0.886
ENSMUSG00000085184	4933439K11Rik	1.581		ENSMUSG00000035325	Sec31a	0.885
ENSMUSG00000038079	Tmem237	1.581		ENSMUSG00000094683	Ap3m1-ps	0.885
ENSMUSG00000018800	Abca5	1.58		ENSMUSG00000039747	Orai2	0.885
ENSMUSG00000053646	Plxnb1	1.58		ENSMUSG00000015533	Itga2	0.885
ENSMUSG00000046442	Ppm1e	1.579		ENSMUSG00000083928	Gm4991	0.884
ENSMUSG00000029769	Ccdc136	1.577		ENSMUSG00000024843	Chka	0.883
ENSMUSG00000026344	Lypd1	1.577		ENSMUSG00000062619	2310039H08Rik	0.883
ENSMUSG00000020901	Pik3r5	1.577		ENSMUSG00000002778	Kdelr1	0.882
ENSMUSG00000023942	Slc29a1	1.576		ENSMUSG00000048924	Ccdc125	0.882
ENSMUSG00000040010	Slc7a5	1.573		ENSMUSG00000106290	Gm43429	0.881
ENSMUSG00000021679	S100z	1.57		ENSMUSG00000025439	Clns1a	0.879
ENSMUSG00000026163	Sphkap	1.57		ENSMUSG00000045302	Preb	0.877
ENSMUSG00000074785	Plxnc1	1.569		ENSMUSG00000023094	Msrb2	0.877
ENSMUSG00000038718	Pbx3	1.569		ENSMUSG00000090334	Gm17149	0.877
ENSMUSG00000066324	Impad1	1.569		ENSMUSG00000036644	Tbc1d9b	0.874
ENSMUSG00000045903	Npas4	1.567		ENSMUSG00000040270	Bach2	0.874
ENSMUSG00000025701	Alox5	1.567		ENSMUSG00000044062	Plekhd1os	0.873
ENSMUSG00000025352	Gdf11	1.567		ENSMUSG00000026404	Ddx59	0.872
ENSMUSG00000049999	Ppp1r3d	1.565		ENSMUSG00000058174	Gm5148	0.872
ENSMUSG00000103556	Gm38215	1.564		ENSMUSG00000055319	Sec23ip	0.871
ENSMUSG00000005125	Ndrg1	1.564		ENSMUSG00000032285	Dnaja4	0.87
ENSMUSG00000028634	Hivep3	1.563		ENSMUSG00000056004	9330182L06Rik	0.87
ENSMUSG00000027834	Serpini1	1.563		ENSMUSG00000026553	Copa	0.869
ENSMUSG00000022687	Boc	1.562		ENSMUSG00000028940	Hes2	0.869
ENSMUSG00000028541	B4galt2	1.561		ENSMUSG00000073888	Ccl27a	0.869
ENSMUSG00000030917	Tmem159	1.561		ENSMUSG00000048652	Samd13	0.869
ENSMUSG00000052105	Mtcl1	1.557		ENSMUSG00000030228	Pik3c2g	0.868
ENSMUSG00000044288	Cnr1	1.557		ENSMUSG00000022791	Tnk2	0.867
ENSMUSG00000032690	Oas2	1.555		ENSMUSG00000026663	Atf6	0.867
ENSMUSG00000040146	Rgl3	1.555		ENSMUSG00000037349	Nudt22	0.867
ENSMUSG00000049439	Cyp20a1	1.555		ENSMUSG00000027663	Zmat3	0.866
ENSMUSG00000000957	Mmp14	1.554		ENSMUSG00000002580	Mien1	0.866
ENSMUSG00000050912	Tmem123	1.553		ENSMUSG00000059511	Gm20563	0.866
ENSMUSG00000022043	Trim35	1.552		ENSMUSG00000039781	Cep131	0.865
ENSMUSG00000024516	Sec11c	1.552		ENSMUSG00000033703	Fuk	0.864
ENSMUSG00000082088	Gm15753	1.55		ENSMUSG00000031365	Zfp275	0.864
ENSMUSG00000052364	B630019K06Rik	1.55		ENSMUSG00000010751	Tnfrsf22	0.864
ENSMUSG00000050132	Sarm1	1.548		ENSMUSG00000030104	Edem1	0.862
ENSMUSG00000041491	Cep78	1.547		ENSMUSG00000022742	Cpox	0.861
ENSMUSG00000025268	Maged2	1.547		ENSMUSG00000038648	Creb3l2	0.861
ENSMUSG00000028631	Kcnq4	1.546		ENSMUSG00000032062	2310030G06Rik	0.86
ENSMUSG00000037032	Apbb1	1.545		ENSMUSG00000004394	Tmed4	0.859
ENSMUSG00000026834	Acvr1c	1.545		ENSMUSG00000039887	Alg14	0.858
ENSMUSG00000070576	Mn1	1.544		ENSMUSG00000030272	Camk1	0.858
ENSMUSG00000026072	Il1r1	1.544		ENSMUSG00000063931	Pepd	0.857
ENSMUSG00000024600	Slc27a6	1.544		ENSMUSG00000032058	Ppp2r1b	0.857
ENSMUSG00000032289	Thsd4	1.544		ENSMUSG00000023947	Nfkbie	0.857
ENSMUSG00000022440	C1qtnf6	1.543		ENSMUSG00000082002	Gm6568	0.857
ENSMUSG00000017466	Timp2	1.541		ENSMUSG00000027957	Slc35a3	0.856
ENSMUSG00000017943	Gdap1l1	1.539		ENSMUSG00000033478	Fam160b1	0.855
ENSMUSG00000086474	9130204K15Rik	1.538		ENSMUSG00000058258	Idi1	0.855
ENSMUSG00000061171	Slc38a11	1.536		ENSMUSG00000036473	Tbc1d24	0.854
ENSMUSG00000035095	Fam167a	1.535		ENSMUSG00000082908	Gm13736	0.854
ENSMUSG00000031668	Eif2ak3	1.532		ENSMUSG00000029471	Camkk2	0.853
ENSMUSG00000036913	Trim67	1.531		ENSMUSG00000019718	L3hypdh	0.853
ENSMUSG00000040729	Cep126	1.53		ENSMUSG00000081973	Gm13600	0.853
ENSMUSG00000054871	Tmem158	1.529		ENSMUSG00000030036	Mogs	0.852
ENSMUSG00000024640	Psat1	1.528		ENSMUSG00000038416	Cdc16	0.851
ENSMUSG00000020577	Tspan13	1.526		ENSMUSG00000030768	Disp1	0.851
ENSMUSG00000068615	Gjd2	1.525		ENSMUSG00000024548	Setbp1	0.851
ENSMUSG00000079215	Zfp664	1.524		ENSMUSG00000106105	Gm4525	0.851
ENSMUSG00000016624	Phf21b	1.523		ENSMUSG00000015363	Trabd	0.85
ENSMUSG00000045382	Cxcr4	1.522		ENSMUSG00000042406	Atf4	0.85
ENSMUSG00000028777	Gnat3	1.521		ENSMUSG00000024036	Slc37a1	0.849
ENSMUSG00000019854	Reps1	1.521		ENSMUSG00000031906	Smpd3	0.849
ENSMUSG00000058672	Tubb2a	1.521		ENSMUSG00000078317	F8a	0.849
ENSMUSG00000009394	Syn2	1.52		ENSMUSG00000056832	Ttc26	0.849
ENSMUSG00000037610	Kcnmb2	1.519		ENSMUSG00000036197	Gxylt1	0.848
ENSMUSG00000050786	Ccdc126	1.519		ENSMUSG00000022533	Atp13a3	0.848
ENSMUSG00000020886	Dlg4	1.518		ENSMUSG00000097254	C430042M11Rik	0.848
ENSMUSG00000018001	Cyth3	1.518		ENSMUSG00000035828	Pim3	0.847
ENSMUSG00000040488	Ltbp4	1.515		ENSMUSG00000043760	Pkhd1	0.847
ENSMUSG00000022351	Sqle	1.512		ENSMUSG00000075010	AW112010	0.846
ENSMUSG00000071073	Lrrc73	1.509		ENSMUSG00000075272	Ttc30a2	0.845
ENSMUSG00000049191	Rgag4	1.506		ENSMUSG00000036372	Tmem258	0.844
ENSMUSG00000087477	Gm13822	1.503		ENSMUSG00000040359	Ufl1	0.844
ENSMUSG00000052942	Glis3	1.502		ENSMUSG00000021340	Gpld1	0.843
ENSMUSG00000040990	Sh3kbp1	1.501		ENSMUSG00000028538	St3gal3	0.842
ENSMUSG00000043895	S1pr2	1.499		ENSMUSG00000023830	Igf2r	0.842
ENSMUSG00000045896	Paip2b	1.496		ENSMUSG00000035451	Foxa1	0.841
ENSMUSG00000046215	Rprml	1.495		ENSMUSG00000039461	Tcta	0.84
ENSMUSG00000035431	Sstr1	1.495		ENSMUSG00000024235	Map3k8	0.84
ENSMUSG00000032285	Dnaja4	1.494		ENSMUSG00000004462	Tbccd1	0.839
ENSMUSG00000106290	Gm43429	1.493		ENSMUSG00000072568	Fam84b	0.839
ENSMUSG00000016541	Atxn10	1.491		ENSMUSG00000028669	Pithd1	0.838
ENSMUSG00000025855	Prkar1b	1.49		ENSMUSG00000028618	Tmem59	0.838
ENSMUSG00000045319	Proser2	1.49		ENSMUSG00000084235	Gm15421	0.838
ENSMUSG00000027907	S100a11	1.488		ENSMUSG00000029708	Gcc1	0.837
ENSMUSG00000041420	Meis3	1.487		ENSMUSG00000035181	Heatr5a	0.837
ENSMUSG00000034563	Ccpg1	1.486		ENSMUSG00000053141	Ptprt	0.837
ENSMUSG00000072572	Slc39a2	1.485		ENSMUSG00000062110	Scfd2	0.836
ENSMUSG00000043301	Kcnj6	1.484		ENSMUSG00000037773	Pced1a	0.836
ENSMUSG00000029828	4921507P07Rik	1.484		ENSMUSG00000024697	Gna14	0.835
ENSMUSG00000019818	Cd164	1.481		ENSMUSG00000030058	Copg1	0.834
ENSMUSG00000035781	R3hdm4	1.481		ENSMUSG00000045064	Zc2hc1c	0.834
ENSMUSG00000047787	Flrt1	1.48		ENSMUSG00000017713	Tha1	0.833
ENSMUSG00000039156	Stim2	1.48		ENSMUSG00000000486	2001-09-01	0.833
ENSMUSG00000031586	Rbpms	1.479		ENSMUSG00000082361	Btc	0.832
ENSMUSG00000059743	Fdps	1.479		ENSMUSG00000006782	Cnp	0.83
ENSMUSG00000079144	A130010J15Rik	1.478		ENSMUSG00000022174	Dad1	0.829
ENSMUSG00000044453	Ffar1	1.477		ENSMUSG00000038860	Garnl3	0.829
ENSMUSG00000028776	Tinagl1	1.477		ENSMUSG00000060992	Copz1	0.828
ENSMUSG00000026435	Slc45a3	1.475		ENSMUSG00000036661	Dennd3	0.827
ENSMUSG00000047842	Diras2	1.474		ENSMUSG00000020225	Tmbim4	0.826
ENSMUSG00000038375	Trp53inp2	1.473		ENSMUSG00000026511	Srp9	0.826
ENSMUSG00000062007	Hsh2d	1.473		ENSMUSG00000079559	Gm684	0.826
ENSMUSG00000032898	Fbxo21	1.472		ENSMUSG00000026836	Acvr1	0.825
ENSMUSG00000078238	Gm12854	1.472		ENSMUSG00000051427	Ccdc157	0.824
ENSMUSG00000031278	Acsl4	1.471		ENSMUSG00000054000	Tusc1	0.824
ENSMUSG00000006464	Bbs1	1.469		ENSMUSG00000038598	AI481877	0.823
ENSMUSG00000069808	Fam57a	1.468		ENSMUSG00000055932	Fto	0.822
ENSMUSG00000051497	Kcnj16	1.466		ENSMUSG00000024959	Bad	0.82
ENSMUSG00000054582	Pabpc1l	1.466		ENSMUSG00000051412	Vamp7	0.82
ENSMUSG00000034656	Cacna1a	1.466		ENSMUSG00000049751	Rpl36al	0.819
ENSMUSG00000089804	Gm16136	1.465		ENSMUSG00000099488	Gm19774	0.819
ENSMUSG00000031647	Mfap3l	1.464		ENSMUSG00000027642	Rpn2	0.818
ENSMUSG00000041912	Tdrkh	1.464		ENSMUSG00000083282	Ctsf	0.818
ENSMUSG00000036330	Slc18a1	1.461		ENSMUSG00000020873	Slc35b1	0.817
ENSMUSG00000024990	Rbp4	1.459		ENSMUSG00000027472	Pdrg1	0.817
ENSMUSG00000033965	Slc16a2	1.456		ENSMUSG00000082052	Ywhaq-ps2	0.817
ENSMUSG00000038539	Atf5	1.456		ENSMUSG00000021614	Vcan	0.817
ENSMUSG00000047643	Gm5454	1.455		ENSMUSG00000032512	Wdr48	0.816
ENSMUSG00000021198	Unc79	1.455		ENSMUSG00000013275	Slc41a1	0.816
ENSMUSG00000025810	Nrp1	1.455		ENSMUSG00000097729	2310015A10Rik	0.816
ENSMUSG00000106139	Gm43194	1.452		ENSMUSG00000039427	Alg1	0.815
ENSMUSG00000039084	Chad	1.452		ENSMUSG00000039853	Trim14	0.815
ENSMUSG00000105509	C130013H08Rik	1.451		ENSMUSG00000028803	Nipal3	0.814
ENSMUSG00000020571	Pdia6	1.451		ENSMUSG00000014786	Slc9a5	0.814
ENSMUSG00000046269	Usp27x	1.448		ENSMUSG00000081470	Gm14131	0.814
ENSMUSG00000029121	Crmp1	1.448		ENSMUSG00000010755	Cars	0.813
ENSMUSG00000051043	Gprc5c	1.447		ENSMUSG00000053749	Gm9920	0.813
ENSMUSG00000033033	Calhm2	1.446		ENSMUSG00000006931	P3h4	0.812
ENSMUSG00000070044	Fam149a	1.446		ENSMUSG00000020601	Trib2	0.812
ENSMUSG00000028334	Nans	1.446		ENSMUSG00000037646	Vps13b	0.811
ENSMUSG00000046589	Lrrc8e	1.445		ENSMUSG00000021824	Ap3m1	0.811
ENSMUSG00000029343	Crybb1	1.444		ENSMUSG00000053158	Fes	0.811
ENSMUSG00000003062	Stard3nl	1.444		ENSMUSG00000030630	Fah	0.811
ENSMUSG00000032041	Tirap	1.442		ENSMUSG00000034189	Hsdl1	0.81
ENSMUSG00000047473	Zfp30	1.439		ENSMUSG00000001794	Capns1	0.809
ENSMUSG00000043421	Hilpda	1.439		ENSMUSG00000041939	Mvk	0.809
ENSMUSG00000002105	Slc39a13	1.439		ENSMUSG00000071141	Rpl36a-ps3	0.808
ENSMUSG00000036181	Hist1h1c	1.439		ENSMUSG00000025351	Cd63	0.808
ENSMUSG00000005823	Gpr108	1.439		ENSMUSG00000075271	Ttc30a1	0.808
ENSMUSG00000020086	H2afy2	1.438		ENSMUSG00000036882	Arhgap33	0.808
ENSMUSG00000072812	Ahnak2	1.437		ENSMUSG00000069808	Fam57a	0.807
ENSMUSG00000035914	Cd276	1.435		ENSMUSG00000102440	Pcdhga9	0.807
ENSMUSG00000079037	Prnp	1.435		ENSMUSG00000092560	Gm8750	0.806
ENSMUSG00000046447	Camk2n1	1.435		ENSMUSG00000028407	Toporsos	0.806
ENSMUSG00000050321	Neto1	1.434		ENSMUSG00000041272	Tox	0.805
ENSMUSG00000099444	Gm29240	1.433		ENSMUSG00000043419	Chd3os	0.805
ENSMUSG00000080801	Gm13310	1.433		ENSMUSG00000030979	Uros	0.804
ENSMUSG00000086187	Gm12860	1.432		ENSMUSG00000089669	Tnfsf13	0.804
ENSMUSG00000070034	Sp110	1.432		ENSMUSG00000039221	Rpl22l1	0.804
ENSMUSG00000079588	Tmem182	1.432		ENSMUSG00000020326	Ccng1	0.803
ENSMUSG00000054263	Lifr	1.431		ENSMUSG00000030086	Chchd6	0.803
ENSMUSG00000037185	Krt80	1.428		ENSMUSG00000004032	Gstm5	0.801
ENSMUSG00000041268	Dmxl2	1.428		ENSMUSG00000034951	Cog7	0.801
ENSMUSG00000031099	Smarca1	1.426		ENSMUSG00000096981	Gm16845	0.801
ENSMUSG00000081534	Slc48a1	1.425		ENSMUSG00000032086	Bace1	0.8
ENSMUSG00000027737	Slc7a11	1.423		ENSMUSG00000092278	Gm8752	0.799
ENSMUSG00000020520	Galnt10	1.423		ENSMUSG00000036292	Gramd1c	0.799
ENSMUSG00000035847	Ids	1.422		ENSMUSG00000047443	Fam132b	0.798
ENSMUSG00000030407	Qpctl	1.422		ENSMUSG00000093796	Rps12-ps23	0.797
ENSMUSG00000037568	Vash2	1.421		ENSMUSG00000097534	Gm16675	0.796
ENSMUSG00000030986	Dhx32	1.42		ENSMUSG00000027901	Dennd2d	0.795
ENSMUSG00000042249	Adrbk2	1.419		ENSMUSG00000022938	Fam3b	0.795
ENSMUSG00000036298	Slc2a13	1.418		ENSMUSG00000026879	Gsn	0.795
ENSMUSG00000030701	Plekhb1	1.417		ENSMUSG00000081534	Slc48a1	0.794
ENSMUSG00000022425	Enpp2	1.414		ENSMUSG00000026566	Mpzl1	0.794
ENSMUSG00000031155	Pim2	1.414		ENSMUSG00000104923	Gm5865	0.794
ENSMUSG00000024579	Pcyox1l	1.413		ENSMUSG00000022094	Slc39a14	0.792
ENSMUSG00000025656	Arhgef9	1.412		ENSMUSG00000073700	Klhl21	0.792
ENSMUSG00000002006	Pdzd4	1.411		ENSMUSG00000033033	Calhm2	0.792
ENSMUSG00000104467	Gm37660	1.41		ENSMUSG00000073077	Gm7173	0.792
ENSMUSG00000016206	H2-M3	1.409		ENSMUSG00000034243	Golgb1	0.791
ENSMUSG00000050332	Amer1	1.408		ENSMUSG00000063849	Ppcdc	0.791
ENSMUSG00000031617	Tmem184c	1.405		ENSMUSG00000092505	Gm19246	0.791
ENSMUSG00000030223	Ptpro	1.404		ENSMUSG00000050973	Gdpgp1	0.79
ENSMUSG00000068617	Efcab1	1.404		ENSMUSG00000025933	Tmem14a	0.79
ENSMUSG00000031441	Atp11a	1.404		ENSMUSG00000104686	Gm42815	0.79
ENSMUSG00000027803	Wwtr1	1.403		ENSMUSG00000074653	Lrrc31	0.789
ENSMUSG00000046432	Ngfrap1	1.403		ENSMUSG00000054484	Tmem62	0.788
ENSMUSG00000073295	Nudt11	1.402		ENSMUSG00000071253	Slc25a16	0.787
ENSMUSG00000096528	G430049J08Rik	1.399		ENSMUSG00000027244	Atg13	0.787
ENSMUSG00000067786	Nnat	1.399		ENSMUSG00000025193	Cutc	0.785
ENSMUSG00000090555	Gm8893	1.399		ENSMUSG00000033458	Fan1	0.785
ENSMUSG00000038042	Ptpdc1	1.398		ENSMUSG00000029560	Snx8	0.784
ENSMUSG00000034118	Tpst1	1.398		ENSMUSG00000026670	Uap1	0.783
ENSMUSG00000068735	Trp53i11	1.397		ENSMUSG00000019916	P4ha1	0.783
ENSMUSG00000037627	Rgs22	1.396		ENSMUSG00000031422	Morf4l2	0.782
ENSMUSG00000024986	Hhex	1.396		ENSMUSG00000032096	Arcn1	0.782
ENSMUSG00000024548	Setbp1	1.396		ENSMUSG00000020623	Map2k6	0.782
ENSMUSG00000024033	Rsph1	1.394		ENSMUSG00000032527	Pccb	0.781
ENSMUSG00000086029	Pax6os1	1.393		ENSMUSG00000005102	Eif2ak4	0.78
ENSMUSG00000026411	Tmem9	1.393		ENSMUSG00000091811	Inafm1	0.779
ENSMUSG00000066357	Wdr6	1.393		ENSMUSG00000096135	Rps12-ps18	0.778
ENSMUSG00000030245	Golt1b	1.393		ENSMUSG00000009013	Dynll1	0.777
ENSMUSG00000032181	Scg3	1.392		ENSMUSG00000018931	Natd1	0.776
ENSMUSG00000096847	Tmem151b	1.391		ENSMUSG00000032633	Flcn	0.776
ENSMUSG00000000567	Sox9	1.391		ENSMUSG00000032570	Atp2c1	0.775
ENSMUSG00000038351	Sgsm2	1.391		ENSMUSG00000028889	Yrdc	0.775
ENSMUSG00000038777	Sema6c	1.39		ENSMUSG00000042105	Inpp5f	0.775
ENSMUSG00000048439	Nupl2	1.39		ENSMUSG00000049550	Clip1	0.774
ENSMUSG00000064125	Prr36	1.388		ENSMUSG00000044716	Dok7	0.774
ENSMUSG00000028926	Cdk14	1.388		ENSMUSG00000034758	Tle6	0.774
ENSMUSG00000054752	Fsd1l	1.388		ENSMUSG00000020142	Slc1a4	0.773
ENSMUSG00000049775	Tmsb4x	1.388		ENSMUSG00000053070	9230110C19Rik	0.772
ENSMUSG00000033467	Crlf2	1.387		ENSMUSG00000085287	4833418N02Rik	0.771
ENSMUSG00000037594	BC022687	1.386		ENSMUSG00000023074	Mospd1	0.77
ENSMUSG00000021596	Mctp1	1.384		ENSMUSG00000098332	2310009A05Rik	0.77
ENSMUSG00000041633	Kctd12b	1.384		ENSMUSG00000030282	Cmas	0.769
ENSMUSG00000006442	Srm	1.384		ENSMUSG00000087396	4933407K13Rik	0.769
ENSMUSG00000062760	1810041L15Rik	1.383		ENSMUSG00000045211	Nudt18	0.768
ENSMUSG00000075296	Aldh3b2	1.383		ENSMUSG00000046447	Camk2n1	0.768
ENSMUSG00000026796	Fam129b	1.383		ENSMUSG00000038980	Rbbp8nl	0.768
ENSMUSG00000055633	Zfp580	1.382		ENSMUSG00000066829	Zfp810	0.766
ENSMUSG00000027748	Trpc4	1.381		ENSMUSG00000019832	Rab32	0.766
ENSMUSG00000032338	Hcn4	1.381		ENSMUSG00000057286	St6galnac2	0.764
ENSMUSG00000041540	Sox5	1.38		ENSMUSG00000012350	Ehf	0.764
ENSMUSG00000050824	Sstr5	1.38		ENSMUSG00000027298	Tyro3	0.764
ENSMUSG00000048078	Tenm4	1.379		ENSMUSG00000014776	Nol3	0.764
ENSMUSG00000041895	Wipi1	1.379		ENSMUSG00000072704	Smim10l1	0.763
ENSMUSG00000066878	Gm10184	1.379		ENSMUSG00000027163	Commd9	0.762
ENSMUSG00000056724	Nbeal2	1.378		ENSMUSG00000032232	Cgnl1	0.762
ENSMUSG00000034336	Ina	1.376		ENSMUSG00000029575	Mmab	0.762
ENSMUSG00000023960	Enpp5	1.376		ENSMUSG00000025572	Tmc6	0.761
ENSMUSG00000007207	Stx1a	1.374		ENSMUSG00000020100	Slc29a3	0.761
ENSMUSG00000023473	Celsr3	1.372		ENSMUSG00000032589	Bsn	0.76
ENSMUSG00000100816	Gm28321	1.371		ENSMUSG00000032245	Cln6	0.76
ENSMUSG00000028795	Ccdc28b	1.371		ENSMUSG00000039033	Tasp1	0.758
ENSMUSG00000049550	Clip1	1.371		ENSMUSG00000037370	Enpp1	0.758
ENSMUSG00000024357	Sil1	1.37		ENSMUSG00000027420	Bfsp1	0.758
ENSMUSG00000034116	Vav1	1.368		ENSMUSG00000026519	Tmem63a	0.757
ENSMUSG00000023987	Pgc	1.366		ENSMUSG00000025245	Lztfl1	0.757
ENSMUSG00000038702	Dsel	1.365		ENSMUSG00000083326	Rpl38-ps1	0.757
ENSMUSG00000001467	Cyp51	1.365		ENSMUSG00000039953	Clstn1	0.756
ENSMUSG00000060216	Arrb2	1.364		ENSMUSG00000005374	Tbl2	0.756
ENSMUSG00000040339	Fam102b	1.364		ENSMUSG00000083974	Gm16053	0.756
ENSMUSG00000045211	Nudt18	1.361		ENSMUSG00000084083	Gm15782	0.756
ENSMUSG00000030228	Pik3c2g	1.36		ENSMUSG00000028563	Tm2d1	0.755
ENSMUSG00000041729	Coro2b	1.36		ENSMUSG00000046314	Stxbp6	0.754
ENSMUSG00000022722	Arl6	1.36		ENSMUSG00000032766	Gng11	0.754
ENSMUSG00000000385	Tmprss2	1.36		ENSMUSG00000047187	Rab2a	0.753
ENSMUSG00000085614	1700123M08Rik	1.359		ENSMUSG00000032067	Pts	0.752
ENSMUSG00000026463	Atp2b4	1.359		ENSMUSG00000013160	Atp6v0d1	0.751
ENSMUSG00000034573	Ptpn13	1.359		ENSMUSG00000020048	Hsp90b1	0.751
ENSMUSG00000041605	5730559C18Rik	1.356		ENSMUSG00000074862	BC025920	0.751
ENSMUSG00000059511	Gm20563	1.355		ENSMUSG00000056629	Fkbp2	0.75
ENSMUSG00000015094	Npdc1	1.354		ENSMUSG00000030413	Pglyrp1	0.75
ENSMUSG00000042766	Trim46	1.353		ENSMUSG00000027900	Dram2	0.749
ENSMUSG00000022433	Csnk1e	1.353		ENSMUSG00000071649	B3gat3	0.747
ENSMUSG00000052565	Hist1h1d	1.352		ENSMUSG00000039018	Mtg1	0.747
ENSMUSG00000021556	Golm1	1.352		ENSMUSG00000056429	Tgoln1	0.747
ENSMUSG00000020895	Tmem107	1.351		ENSMUSG00000024597	Slc12a2	0.747
ENSMUSG00000057335	Cep170	1.351		ENSMUSG00000071369	Map3k5	0.746
ENSMUSG00000009246	Trpm5	1.35		ENSMUSG00000039981	Zc3h12d	0.746
ENSMUSG00000087406	E130215H24Rik	1.349		ENSMUSG00000048439	Nupl2	0.746
ENSMUSG00000037010	Apln	1.349		ENSMUSG00000025979	Mob4	0.744
ENSMUSG00000030796	Tead2	1.349		ENSMUSG00000032307	Ube2q2	0.743
ENSMUSG00000033720	Sfxn5	1.348		ENSMUSG00000098181	Rps12-ps24	0.743
ENSMUSG00000033530	Ttc7b	1.348		ENSMUSG00000029397	Rchy1	0.742
ENSMUSG00000063760	Rnf217	1.348		ENSMUSG00000046079	Lrrc8d	0.741
ENSMUSG00000022952	Runx1	1.347		ENSMUSG00000042225	Ammecr1	0.741
ENSMUSG00000022762	Ncam2	1.346		ENSMUSG00000021188	Trip11	0.741
ENSMUSG00000036264	Fstl4	1.345		ENSMUSG00000027247	Arhgap1	0.739
ENSMUSG00000095304	Plac9a	1.343		ENSMUSG00000034235	Usp54	0.739
ENSMUSG00000033460	Armcx1	1.338		ENSMUSG00000034110	Kctd7	0.739
ENSMUSG00000032245	Cln6	1.338		ENSMUSG00000044268	Gm4895	0.739
ENSMUSG00000022176	Rem2	1.337		ENSMUSG00000094238	Rps12-ps11	0.738
ENSMUSG00000009739	Pou6f1	1.337		ENSMUSG00000019920	Lims1	0.737
ENSMUSG00000037972	Snn	1.337		ENSMUSG00000022946	Dopey2	0.737
ENSMUSG00000072964	Bhlhb9	1.336		ENSMUSG00000030760	Acer3	0.737
ENSMUSG00000013643	Lypd8	1.336		ENSMUSG00000059237	Ppp1r2-ps4	0.737
ENSMUSG00000038112	AW551984	1.335		ENSMUSG00000028466	Creb3	0.736
ENSMUSG00000020787	P2rx1	1.335		ENSMUSG00000040374	Pex2	0.736
ENSMUSG00000003032	Klf4	1.335		ENSMUSG00000097657	Gm7389	0.736
ENSMUSG00000009585	Apobec3	1.335		ENSMUSG00000021747	4930452B06Rik	0.736
ENSMUSG00000048782	Insc	1.335		ENSMUSG00000044365	Cxxc4	0.736
ENSMUSG00000104275	Gm37867	1.334		ENSMUSG00000033991	Ttc37	0.735
ENSMUSG00000040502	2009-03-01	1.334		ENSMUSG00000031570	Plpp5	0.735
ENSMUSG00000033717	Adra2a	1.333		ENSMUSG00000036580	Spg20	0.735
ENSMUSG00000021364	Elovl2	1.332		ENSMUSG00000081223	Gm12247	0.735
ENSMUSG00000019861	Gopc	1.332		ENSMUSG00000063953	Amd2	0.733
ENSMUSG00000038022	Fam188b	1.331		ENSMUSG00000019055	Plod1	0.733
ENSMUSG00000099767	Gm28884	1.33		ENSMUSG00000039704	Lmbrd2	0.733
ENSMUSG00000056492	Adgrf5	1.329		ENSMUSG00000025034	Trim8	0.732
ENSMUSG00000022570	Tsta3	1.328		ENSMUSG00000041096	Tspyl2	0.731
ENSMUSG00000046546	Fam43a	1.327		ENSMUSG00000030364	Clec2h	0.731
ENSMUSG00000052921	Arhgef15	1.326		ENSMUSG00000061724	Gm2423	0.73
ENSMUSG00000050071	Bex1	1.326		ENSMUSG00000040624	Plekhg1	0.73
ENSMUSG00000038740	Mvb12b	1.325		ENSMUSG00000076432	Ywhaq	0.729
ENSMUSG00000014303	Glis2	1.324		ENSMUSG00000026097	Ormdl1	0.729
ENSMUSG00000050605	Zfp61	1.324		ENSMUSG00000051234	Rnf7	0.729
ENSMUSG00000035824	Tk2	1.324		ENSMUSG00000080902	Gm11226	0.729
ENSMUSG00000018661	Cog1	1.324		ENSMUSG00000041773	Enc1	0.728
ENSMUSG00000021457	Syk	1.323		ENSMUSG00000061111	Fam195b	0.728
ENSMUSG00000006675	P4htm	1.322		ENSMUSG00000033249	Hsf4	0.728
ENSMUSG00000045518	Onecut3	1.322		ENSMUSG00000026142	Rhbdd1	0.727
ENSMUSG00000042523	Dnal1	1.322		ENSMUSG00000073079	Srp54a	0.726
ENSMUSG00000049420	Tmem200a	1.32		ENSMUSG00000060096	Amd-ps3	0.726
ENSMUSG00000037973	Ccdc129	1.32		ENSMUSG00000028015	Ctso	0.725
ENSMUSG00000023122	Sult1c2	1.32		ENSMUSG00000085355	3010003L21Rik	0.723
ENSMUSG00000018362	Kpna2	1.32		ENSMUSG00000039182	AW209491	0.722
ENSMUSG00000034799	Unc13a	1.319		ENSMUSG00000045257	Morn2	0.722
ENSMUSG00000024349	Tmem173	1.316		ENSMUSG00000043998	Mgat2	0.721
ENSMUSG00000029009	Mthfr	1.316		ENSMUSG00000049562	Ap5b1	0.721
ENSMUSG00000069083	Gm10259	1.316		ENSMUSG00000020847	Rph3al	0.72
ENSMUSG00000080708	Ccnd3-ps	1.315		ENSMUSG00000079108	Srp54b	0.719
ENSMUSG00000034377	Tulp4	1.315		ENSMUSG00000040407	Akap9	0.719
ENSMUSG00000074344	Tmigd3	1.314		ENSMUSG00000037190	Cyb561d2	0.718
ENSMUSG00000001604	Tcea3	1.313		ENSMUSG00000047368	Abhd17b	0.718
ENSMUSG00000008035	Mid1ip1	1.313		ENSMUSG00000026223	Itm2c	0.717
ENSMUSG00000040699	Limd2	1.311		ENSMUSG00000020246	Hcfc2	0.717
ENSMUSG00000026090	2010300C02Rik	1.311		ENSMUSG00000057103	Cml1	0.717
ENSMUSG00000012017	Scarf2	1.31		ENSMUSG00000035382	Pcsk7	0.716
ENSMUSG00000090610	Gm3571	1.31		ENSMUSG00000017747	Ghdc	0.716
ENSMUSG00000043831	Lysmd4	1.31		ENSMUSG00000040410	Fbxl4	0.716
ENSMUSG00000020847	Rph3al	1.31		ENSMUSG00000051238	Swsap1	0.716
ENSMUSG00000074457	S100a16	1.31		ENSMUSG00000029632	Ndufa4	0.716
ENSMUSG00000066235	Pomgnt2	1.31		ENSMUSG00000038650	Rnh1	0.715
ENSMUSG00000035873	Pawr	1.31		ENSMUSG00000030298	Sec13	0.715
ENSMUSG00000037722	Gnpnat1	1.308		ENSMUSG00000057322	Rpl38	0.714
ENSMUSG00000031144	Syp	1.307		ENSMUSG00000063406	Tmed5	0.713
ENSMUSG00000040276	Pacsin1	1.306		ENSMUSG00000053226	Dand5	0.713
ENSMUSG00000021097	Clmn	1.302		ENSMUSG00000002633	Shh	0.712
ENSMUSG00000049892	Rasd1	1.3		ENSMUSG00000030788	Rnf141	0.711
ENSMUSG00000039485	Tspyl4	1.3		ENSMUSG00000022299	Slc25a32	0.711
ENSMUSG00000028716	Pdzk1ip1	1.299		ENSMUSG00000042042	Csgalnact2	0.711
ENSMUSG00000020627	Klhl29	1.298		ENSMUSG00000034675	Dbn1	0.711
ENSMUSG00000025094	Slc18a2	1.297		ENSMUSG00000026857	Ntmt1	0.71
ENSMUSG00000083928	Gm4991	1.297		ENSMUSG00000078570	1110065P20Rik	0.71
ENSMUSG00000021662	Arhgef28	1.296		ENSMUSG00000010406	Mrpl52	0.709
ENSMUSG00000027858	Tspan2	1.295		ENSMUSG00000033590	Myo5c	0.709
ENSMUSG00000075701	Vimp	1.295		ENSMUSG00000089682	Bcl2l2	0.707
ENSMUSG00000102559	Gm37570	1.294		ENSMUSG00000064284	Cdpf1	0.707
ENSMUSG00000050751	Pgbd5	1.291		ENSMUSG00000028133	Rwdd3	0.707
ENSMUSG00000041096	Tspyl2	1.291		ENSMUSG00000022378	Fam49b	0.706
ENSMUSG00000052572	Dlg2	1.289		ENSMUSG00000006517	Mvd	0.706
ENSMUSG00000066158	AY512931	1.289		ENSMUSG00000017897	Eya2	0.706
ENSMUSG00000066621	Tecpr1	1.289		ENSMUSG00000032733	Snx33	0.705
ENSMUSG00000027207	Galk2	1.289		ENSMUSG00000073131	Vma21	0.705
ENSMUSG00000050821	Fam131a	1.288		ENSMUSG00000043671	Dpy19l3	0.705
ENSMUSG00000042532	Golga7b	1.288		ENSMUSG00000035845	Alg12	0.704
ENSMUSG00000084939	Gm830	1.287		ENSMUSG00000055943	Emc7	0.704
ENSMUSG00000095307	Gm12573	1.285		ENSMUSG00000009207	Lnp	0.704
ENSMUSG00000069305	Hist1h4n	1.285		ENSMUSG00000050088	1600012H06Rik	0.703
ENSMUSG00000093651	Gm5873	1.282		ENSMUSG00000021830	Txndc16	0.703
ENSMUSG00000081373	Gm16436	1.282		ENSMUSG00000036114	Rpp25l	0.703
ENSMUSG00000030272	Camk1	1.282		ENSMUSG00000078453	Abracl	0.703
ENSMUSG00000091811	Inafm1	1.281		ENSMUSG00000047656	Trpt1	0.703
ENSMUSG00000020176	Grb10	1.28		ENSMUSG00000044231	Nhlrc1	0.703
ENSMUSG00000031220	Awat2	1.28		ENSMUSG00000067219	Nipal1	0.702
ENSMUSG00000060671	Atp8b2	1.28		ENSMUSG00000058745	Gm9174	0.702
ENSMUSG00000013338	Fer1l4	1.28		ENSMUSG00000089847	Timm10b	0.701
ENSMUSG00000030110	Ret	1.28		ENSMUSG00000099662	Ppp1r2-ps2	0.701
ENSMUSG00000040978	Gm11992	1.28		ENSMUSG00000027357	Crls1	0.7
ENSMUSG00000106543	Gm43378	1.279		ENSMUSG00000019731	Slc35e1	0.7
ENSMUSG00000034686	Prr7	1.278		ENSMUSG00000036523	Greb1	0.7
ENSMUSG00000054252	Fgfr3	1.278		ENSMUSG00000021248	Tmed10	0.699
ENSMUSG00000024049	Myom1	1.276		ENSMUSG00000022338	Eny2	0.699
ENSMUSG00000026288	Inpp5d	1.276		ENSMUSG00000003518	Dusp3	0.699
ENSMUSG00000024664	Fads3	1.276		ENSMUSG00000048856	Slc25a47	0.699
ENSMUSG00000020926	Adam11	1.274		ENSMUSG00000084178	Gm11759	0.697
ENSMUSG00000005057	Sh2b2	1.274		ENSMUSG00000028518	Prkaa2	0.696
ENSMUSG00000087196	Gm13373	1.274		ENSMUSG00000028822	Tmem50a	0.696
ENSMUSG00000026223	Itm2c	1.274		ENSMUSG00000009549	Srp14	0.696
ENSMUSG00000085421	4732490B19Rik	1.273		ENSMUSG00000070705	Eid2b	0.696
ENSMUSG00000066152	Slc31a2	1.271		ENSMUSG00000102705	4632432E15Rik	0.696
ENSMUSG00000055745	Ldoc1l	1.27		ENSMUSG00000008822	Acyp1	0.695
ENSMUSG00000084331	Gm8163	1.27		ENSMUSG00000090000	Ier3ip1	0.694
ENSMUSG00000040877	Wdr25	1.27		ENSMUSG00000106408	Gm43321	0.694
ENSMUSG00000031387	Renbp	1.269		ENSMUSG00000015668	Pdzd11	0.693
ENSMUSG00000032489	Kif9	1.269		ENSMUSG00000023942	Slc29a1	0.693
ENSMUSG00000038387	Rras	1.269		ENSMUSG00000059159	Gm8129	0.692
ENSMUSG00000024270	Slc39a6	1.267		ENSMUSG00000021578	Ccdc127	0.691
ENSMUSG00000042439	Zfp532	1.266		ENSMUSG00000022827	Rabl3	0.691
ENSMUSG00000044254	Pcsk9	1.265		ENSMUSG00000029001	Fbxo44	0.691
ENSMUSG00000020651	Slc26a4	1.265		ENSMUSG00000028078	Dclk2	0.691
ENSMUSG00000072437	Nanos1	1.265		ENSMUSG00000053841	Txlna	0.69
ENSMUSG00000073787	Gm10575	1.262		ENSMUSG00000067370	B3galt4	0.69
ENSMUSG00000032207	Lipc	1.262		ENSMUSG00000083086	Gm15531	0.69
ENSMUSG00000044072	Eml6	1.262		ENSMUSG00000021669	Col4a3bp	0.689
ENSMUSG00000020941	Map3k14	1.262		ENSMUSG00000075232	Amd1	0.689
ENSMUSG00000044927	H1fx	1.261		ENSMUSG00000071654	Uqcc3	0.689
ENSMUSG00000024909	Efemp2	1.261		ENSMUSG00000063889	Crem	0.689
ENSMUSG00000038175	Mylip	1.261		ENSMUSG00000028514	Usp24	0.688
ENSMUSG00000041954	Tnfrsf18	1.26		ENSMUSG00000057133	Chd6	0.688
ENSMUSG00000053094	Tmem248	1.257		ENSMUSG00000050332	Amer1	0.688
ENSMUSG00000003545	Fosb	1.255		ENSMUSG00000049488	Tmem67	0.688
ENSMUSG00000026335	Pam	1.255		ENSMUSG00000000957	Mmp14	0.687
ENSMUSG00000079808	AC168977.1	1.254		ENSMUSG00000089901	Gm8113	0.687
ENSMUSG00000000530	Acvrl1	1.251		ENSMUSG00000038776	Ephx1	0.686
ENSMUSG00000051359	Ncald	1.249		ENSMUSG00000067787	Blcap	0.685
ENSMUSG00000020122	Egfr	1.249		ENSMUSG00000036687	Tmem184a	0.685
ENSMUSG00000055567	Unc80	1.248		ENSMUSG00000034667	Xpot	0.685
ENSMUSG00000054640	Slc8a1	1.248		ENSMUSG00000035112	Wnk4	0.684
ENSMUSG00000025986	Slc39a10	1.248		ENSMUSG00000013766	Ly6g6e	0.684
ENSMUSG00000026478	Lamc1	1.248		ENSMUSG00000015202	Cnksr3	0.684
ENSMUSG00000042682	Selk	1.248		ENSMUSG00000006154	Eps8l1	0.684
ENSMUSG00000059540	Tcea2	1.247		ENSMUSG00000033543	Gtf2a2	0.683
ENSMUSG00000071547	Nt5dc2	1.246		ENSMUSG00000026121	Sema4c	0.683
ENSMUSG00000007216	Zfp775	1.246		ENSMUSG00000001166	Oas1c	0.683
ENSMUSG00000041695	Kcnj2	1.244		ENSMUSG00000032702	Kank1	0.682
ENSMUSG00000039178	Tbc1d19	1.243		ENSMUSG00000004500	Zfp324	0.682
ENSMUSG00000020623	Map2k6	1.243		ENSMUSG00000034684	Sema3f	0.682
ENSMUSG00000070462	Mesdc1	1.243		ENSMUSG00000047509	Gm6776	0.681
ENSMUSG00000020154	Ptprb	1.242		ENSMUSG00000079469	Pigb	0.68
ENSMUSG00000031563	Wwc2	1.24		ENSMUSG00000025969	Nrp2	0.68
ENSMUSG00000038580	Sct	1.24		ENSMUSG00000052512	Nav2	0.68
ENSMUSG00000033213	AA467197	1.236		ENSMUSG00000058816	Ppp1r2-ps3	0.68
ENSMUSG00000033419	Snap91	1.235		ENSMUSG00000019891	Dcbld1	0.679
ENSMUSG00000017667	Zfp334	1.235		ENSMUSG00000033618	Map3k13	0.679
ENSMUSG00000073414	G6b	1.235		ENSMUSG00000000915	Hip1r	0.678
ENSMUSG00000030161	Gabarapl1	1.235		ENSMUSG00000052456	Asna1	0.678
ENSMUSG00000050447	Lypd6	1.232		ENSMUSG00000033487	Fndc3a	0.678
ENSMUSG00000038312	Edem2	1.232		ENSMUSG00000079036	Alkbh1	0.678
ENSMUSG00000029544	Cabp1	1.231		ENSMUSG00000095499	Rps12-ps14	0.678
ENSMUSG00000031749	St3gal2	1.231		ENSMUSG00000051232	Tmem199	0.677
ENSMUSG00000021608	Lpcat1	1.231		ENSMUSG00000042473	Tbc1d8b	0.677
ENSMUSG00000040253	Gbp7	1.23		ENSMUSG00000021493	Pdlim7	0.677
ENSMUSG00000026158	Ogfrl1	1.229		ENSMUSG00000039682	Lap3	0.676
ENSMUSG00000028327	Stra6l	1.229		ENSMUSG00000030759	Far1	0.676
ENSMUSG00000020589	Fam49a	1.226		ENSMUSG00000039840	Epg5	0.675
ENSMUSG00000022475	Hdac7	1.225		ENSMUSG00000023988	Bysl	0.675
ENSMUSG00000020827	Mink1	1.225		ENSMUSG00000084276	Gm8317	0.675
ENSMUSG00000081058	Hist2h3c2	1.224		ENSMUSG00000023043	Krt18	0.674
ENSMUSG00000021701	Plk2	1.224		ENSMUSG00000017376	Nlk	0.674
ENSMUSG00000033016	Nfatc1	1.224		ENSMUSG00000061979	Wbscr16	0.674
ENSMUSG00000042942	Greb1l	1.223		ENSMUSG00000096763	Rps12-ps13	0.673
ENSMUSG00000028139	Riiad1	1.223		ENSMUSG00000044881	Coa4	0.672
ENSMUSG00000027999	Pla2g12a	1.223		ENSMUSG00000061666	Gdpd1	0.671
ENSMUSG00000014773	Dll1	1.223		ENSMUSG00000034522	Zfp395	0.671
ENSMUSG00000021728	Emb	1.222		ENSMUSG00000080921	Rpl38-ps2	0.671
ENSMUSG00000034165	Ccnd3	1.222		ENSMUSG00000061669	Rpl34-ps2	0.671
ENSMUSG00000075590	Nrbp2	1.22		ENSMUSG00000018841	Rad51d	0.67
ENSMUSG00000083672	Kpna2-ps	1.219		ENSMUSG00000038816	Ctnnal1	0.67
ENSMUSG00000029780	Nt5c3	1.219		ENSMUSG00000054277	Arfgap3	0.669
ENSMUSG00000074006	Omp	1.218		ENSMUSG00000078963	Hsbp1l1	0.669
ENSMUSG00000093553	Gm20633	1.218		ENSMUSG00000075467	Dnlz	0.667
ENSMUSG00000046658	Zfp316	1.218		ENSMUSG00000055093	Gm8430	0.667
ENSMUSG00000017774	Myo1c	1.216		ENSMUSG00000025716	Myo3a	0.667
ENSMUSG00000001946	Esam	1.215		ENSMUSG00000038074	Fkbp14	0.666
ENSMUSG00000021453	Gadd45g	1.215		ENSMUSG00000044937	Ttc41	0.666
ENSMUSG00000018339	Gpx3	1.214		ENSMUSG00000018733	Pex12	0.665
[truncated: 2,312 more rows]
