# Supplementary material for: Phospho-regulation of ATOH1 Is Required for Plasticity of Secretory Progenitors and Tissue Regeneration
Source: Cell Stem Cell. 2018 Sep 6;23(3):436–443.e7. doi: 10.1016/j.stem.2018.07.002 (PMC6138952; doi:10.1016/j.stem.2018.07.002)
Supplement: Table S2. Comparison of Transcription Profiles of tdTom+ Cells from WT Atoh1 and 9S/T-A Atoh1 Mice, Related to Figure 3 [file mmc3.xls]

## Sheet: SI_all_genes_9ST-A_v_WT
EnsGeneID	Gene.Symbol	log2FoldChange
ENSMUSG00000092409	Gm9613	4.704
ENSMUSG00000078183	Gm15610	4.554
ENSMUSG00000026167	Wnt10a	4.346
ENSMUSG00000081793	5730416F02Rik	4.206
ENSMUSG00000027376	Prom2	4.17
ENSMUSG00000059058	Tma7-ps	4.038
ENSMUSG00000081800	Gm14200	4.014
ENSMUSG00000070880	Gad1	3.321
ENSMUSG00000074268	Amy2a5	3.125
ENSMUSG00000063672	Nkx6-3	3.051
ENSMUSG00000096569	Amy2a2	2.988
ENSMUSG00000096770	Amy2a4	2.974
ENSMUSG00000032315	Cyp1a1	2.962
ENSMUSG00000093931	Amy2a3	2.723
ENSMUSG00000036770	4933433C11Rik	2.693
ENSMUSG00000026818	Cel	2.591
ENSMUSG00000031549	Ido2	2.541
ENSMUSG00000103506	Gm38376	2.525
ENSMUSG00000091185	Gm3278	2.506
ENSMUSG00000051748	Wfdc21	2.502
ENSMUSG00000063129	Aldoart2	2.498
ENSMUSG00000098839	Mir7054	2.482
ENSMUSG00000046262	C87977	2.454
ENSMUSG00000038135	Crygn	2.397
ENSMUSG00000018593	Sparc	2.376
ENSMUSG00000105547	Iglc3	2.332
ENSMUSG00000102912	Gm20731	2.265
ENSMUSG00000053388	Trim50	2.257
ENSMUSG00000032191	Bcl2l10	2.253
ENSMUSG00000058579	Cela2a	2.236
ENSMUSG00000057163	Prss2	2.22
ENSMUSG00000106364	Gm42994	2.201
ENSMUSG00000085903	Gm15340	2.188
ENSMUSG00000021999	Cpb2	2.185
ENSMUSG00000020169	Best3	2.18
ENSMUSG00000081143	Gm15823	2.178
ENSMUSG00000105789	Gm42997	2.177
ENSMUSG00000083720	Gm12901	2.167
ENSMUSG00000076060	Mir704	2.145
ENSMUSG00000093861	Igkv1-110	2.115
ENSMUSG00000060161	Klk1b7-ps	2.115
ENSMUSG00000003053	Cyp2c29	2.089
ENSMUSG00000088171	Gm25220	2.059
ENSMUSG00000084175	Gm11372	2.054
ENSMUSG00000031489	Adrb3	2.053
ENSMUSG00000085072	Ict1os	2.049
ENSMUSG00000085415	Gm12060	2.043
ENSMUSG00000085132	Gm12265	2.039
ENSMUSG00000093465	Gm20682	2.034
ENSMUSG00000104932	Gm42485	2.02
ENSMUSG00000020435	Osbp2	2.011
ENSMUSG00000023078	Cxcl13	2.01
ENSMUSG00000032808	Cyp2c38	2.008
ENSMUSG00000091345	Col6a5	2.003
ENSMUSG00000081182	Gm14935	1.993
ENSMUSG00000087652	Gm15918	1.993
ENSMUSG00000049988	Lrrc25	1.99
ENSMUSG00000026609	Ush2a	1.989
ENSMUSG00000096970	NA	1.988
ENSMUSG00000022598	Psca	1.975
ENSMUSG00000052520	Cyp2j5	1.961
ENSMUSG00000087067	Gm11532	1.956
ENSMUSG00000079055	Slc8a3	1.952
ENSMUSG00000103867	9630010A21Rik	1.943
ENSMUSG00000024268	Celf4	1.921
ENSMUSG00000046317	BC107364	1.916
ENSMUSG00000068263	Efcc1	1.897
ENSMUSG00000025127	Gcgr	1.892
ENSMUSG00000046152	Fut10	1.89
ENSMUSG00000104826	Gm42947	1.879
ENSMUSG00000042102	Dmgdh	1.869
ENSMUSG00000074874	Ctla2b	1.868
ENSMUSG00000082880	NA	1.864
ENSMUSG00000020598	Nrcam	1.864
ENSMUSG00000102864	Gm37634	1.863
ENSMUSG00000036500	Akp3	1.842
ENSMUSG00000097040	2610316D01Rik	1.839
ENSMUSG00000034145	Tmem63c	1.835
ENSMUSG00000102147	Gm38055	1.833
ENSMUSG00000087968	Gm25395	1.815
ENSMUSG00000104906	Gm43005	1.813
ENSMUSG00000029865	Sval1	1.807
ENSMUSG00000074796	Slc4a11	1.802
ENSMUSG00000077574	Gm24887	1.8
ENSMUSG00000032988	Slc16a8	1.775
ENSMUSG00000042106	Fam212a	1.773
ENSMUSG00000045474	Olfr1368	1.772
ENSMUSG00000033361	Prrg3	1.77
ENSMUSG00000089931	Gm8459	1.768
ENSMUSG00000100041	Gm5702	1.765
ENSMUSG00000038143	Stox2	1.755
ENSMUSG00000053925	Gm9929	1.754
ENSMUSG00000089942	Pira2	1.746
ENSMUSG00000041596	Nlrp5-ps	1.746
ENSMUSG00000097622	A330033J07Rik	1.746
ENSMUSG00000090665	Gad1-ps	1.742
ENSMUSG00000094180	Defa-ps8	1.742
ENSMUSG00000103808	Gm37060	1.741
ENSMUSG00000085828	Gm15612	1.741
ENSMUSG00000021379	Id4	1.734
ENSMUSG00000084366	Gm15313	1.733
ENSMUSG00000098344	Mir3473f	1.732
ENSMUSG00000032401	Lctl	1.731
ENSMUSG00000020411	Nipal4	1.73
ENSMUSG00000103094	Gm37558	1.725
ENSMUSG00000064918	Gm22571	1.721
ENSMUSG00000097098	9330111N05Rik	1.709
ENSMUSG00000063885	Gm6498	1.701
ENSMUSG00000064371	mt-Tt	1.698
ENSMUSG00000084156	NA	1.696
ENSMUSG00000033209	Ttc28	1.692
ENSMUSG00000021822	Plau	1.692
ENSMUSG00000009628	Tex15	1.688
ENSMUSG00000084004	Gm12047	1.677
ENSMUSG00000032135	Mcam	1.674
ENSMUSG00000051716	Apon	1.666
ENSMUSG00000096351	Samd11	1.663
ENSMUSG00000083552	NA	1.661
ENSMUSG00000094800	Gm9780	1.661
ENSMUSG00000081689	Gm9166	1.659
ENSMUSG00000097615	Gm2061	1.657
ENSMUSG00000082727	Gm13260	1.654
ENSMUSG00000106371	9530097N15Rik	1.651
ENSMUSG00000044243	Bhlha9	1.645
ENSMUSG00000038729	Akap2	1.633
ENSMUSG00000065820	Gm26316	1.626
ENSMUSG00000097455	Gm26891	1.609
ENSMUSG00000006457	Actn3	1.605
ENSMUSG00000030317	Timp4	1.604
ENSMUSG00000083079	Amy2b	1.603
ENSMUSG00000068113	Gm4907	1.602
ENSMUSG00000078763	Slfn1	1.6
ENSMUSG00000087318	Gm12114	1.598
ENSMUSG00000102732	Gm37342	1.597
ENSMUSG00000105678	Gm43705	1.595
ENSMUSG00000051980	Casr	1.593
ENSMUSG00000037542	Aldh8a1	1.591
ENSMUSG00000104026	Gm37212	1.59
ENSMUSG00000085085	1700086P04Rik	1.583
ENSMUSG00000104018	4833412K13Rik	1.581
ENSMUSG00000071984	Fndc1	1.578
ENSMUSG00000059173	Pde1a	1.576
ENSMUSG00000033182	Kbtbd12	1.576
ENSMUSG00000050150	Slc9b1	1.575
ENSMUSG00000015093	Clic3	1.573
ENSMUSG00000075591	Gm10874	1.573
ENSMUSG00000002602	Axl	1.566
ENSMUSG00000106053	Gm20752	1.564
ENSMUSG00000093622	Gm20703	1.561
ENSMUSG00000105395	Gm42672	1.56
ENSMUSG00000038070	Cntln	1.559
ENSMUSG00000061576	Dpp6	1.557
ENSMUSG00000100335	2310008N11Rik	1.555
ENSMUSG00000035896	Rnase1	1.552
ENSMUSG00000085246	Gm15893	1.545
ENSMUSG00000077564	Gm23202	1.543
ENSMUSG00000070847	Vmn2r30	1.543
ENSMUSG00000036067	Slc2a6	1.542
ENSMUSG00000090157	Gm16534	1.539
ENSMUSG00000087801	Gm25980	1.539
ENSMUSG00000003410	Elavl3	1.538
ENSMUSG00000104340	Gm10522	1.536
ENSMUSG00000087516	Tbx3os1	1.536
ENSMUSG00000102448	Gm37101	1.534
ENSMUSG00000042118	Bhmt2	1.533
ENSMUSG00000031535	Dkk4	1.532
ENSMUSG00000065089	Gm26493	1.532
ENSMUSG00000104670	Gm9369	1.531
ENSMUSG00000052957	Gas1	1.527
ENSMUSG00000078949	R3hdml	1.526
ENSMUSG00000040808	S100g	1.525
ENSMUSG00000082513	Gm15374	1.52
ENSMUSG00000020810	Cygb	1.52
ENSMUSG00000095871	Gm25931	1.519
ENSMUSG00000074355	Gm10676	1.516
ENSMUSG00000078648	Gm17546	1.516
ENSMUSG00000103738	Gm37652	1.514
ENSMUSG00000028747	Htr6	1.511
ENSMUSG00000065236	n-R5s197	1.51
ENSMUSG00000104525	Gm37334	1.509
ENSMUSG00000038704	Aspdh	1.509
ENSMUSG00000090840	1700092M07Rik	1.507
ENSMUSG00000084390	Gm15425	1.504
ENSMUSG00000084137	Gm9085	1.496
ENSMUSG00000087411	Gm16048	1.496
ENSMUSG00000005640	Insrr	1.494
ENSMUSG00000082520	Gm13349	1.492
ENSMUSG00000060461	Dppa5a	1.485
ENSMUSG00000055541	Lair1	1.482
ENSMUSG00000050844	1700020N01Rik	1.48
ENSMUSG00000089671	Gm16537	1.478
ENSMUSG00000102415	A430110C17Rik	1.477
ENSMUSG00000087681	Gm13565	1.476
ENSMUSG00000097321	1700028E10Rik	1.476
ENSMUSG00000105553	Gm42514	1.473
ENSMUSG00000073497	AA792892	1.473
ENSMUSG00000097185	Gm26596	1.473
ENSMUSG00000104187	Gm37820	1.473
ENSMUSG00000085045	NA	1.473
ENSMUSG00000106397	Gm21049	1.469
ENSMUSG00000085204	Gm15327	1.464
ENSMUSG00000074061	Fbxw19	1.463
ENSMUSG00000096977	Gm10827	1.458
ENSMUSG00000093561	Gm20699	1.456
ENSMUSG00000100573	1700081H04Rik	1.454
ENSMUSG00000038194	NA	1.452
ENSMUSG00000088269	Gm24777	1.452
ENSMUSG00000025877	Hk3	1.45
ENSMUSG00000026679	Enkur	1.449
ENSMUSG00000080943	Gm13130	1.449
ENSMUSG00000094276	Gm15068	1.448
ENSMUSG00000074625	Arhgap40	1.447
ENSMUSG00000079056	Kcnip3	1.446
ENSMUSG00000007877	Tcap	1.444
ENSMUSG00000100824	Gm29375	1.443
ENSMUSG00000021850	1700011H14Rik	1.441
ENSMUSG00000092103	Gm17039	1.441
ENSMUSG00000097021	4933433G15Rik	1.437
ENSMUSG00000103525	Gm37262	1.436
ENSMUSG00000099238	Mir7001	1.436
ENSMUSG00000095507	Gm22447	1.432
ENSMUSG00000037492	Zmat4	1.432
ENSMUSG00000060530	A930017M01Rik	1.432
ENSMUSG00000091650	Apol11a	1.432
ENSMUSG00000105802	Gm43012	1.431
ENSMUSG00000030510	Cers3	1.431
ENSMUSG00000098904	Mir6998	1.43
ENSMUSG00000057400	Ces1c	1.43
ENSMUSG00000099693	Gm29284	1.428
ENSMUSG00000088552	Mir1957a	1.428
ENSMUSG00000105761	Gm43787	1.428
ENSMUSG00000021719	Rgs7bp	1.427
ENSMUSG00000046807	Lrrc75b	1.426
ENSMUSG00000023046	Igfbp6	1.423
ENSMUSG00000045102	Poln	1.422
ENSMUSG00000097761	4930534D22Rik	1.42
ENSMUSG00000019194	Scn1b	1.416
ENSMUSG00000105226	A930028O11Rik	1.415
ENSMUSG00000026934	Lhx3	1.412
ENSMUSG00000104665	Gm43366	1.412
ENSMUSG00000029663	Gngt1	1.412
ENSMUSG00000093773	Obox3-ps7	1.411
ENSMUSG00000104515	Gm37163	1.41
ENSMUSG00000025889	Snca	1.41
ENSMUSG00000006216	Clcnkb	1.409
ENSMUSG00000105004	Gm43075	1.406
ENSMUSG00000023868	Pde10a	1.404
ENSMUSG00000100700	Gm6137	1.399
ENSMUSG00000046997	Spsb4	1.397
ENSMUSG00000104721	Gm42696	1.395
ENSMUSG00000047671	Tctex1d4	1.395
ENSMUSG00000065750	Gm23346	1.395
ENSMUSG00000096827	Trav14n-1	1.393
ENSMUSG00000075517	Cyp2d37-ps	1.392
ENSMUSG00000071342	Lsmem1	1.391
ENSMUSG00000091775	Gm16494	1.39
ENSMUSG00000037708	Spag6	1.389
ENSMUSG00000087395	Gm12705	1.388
ENSMUSG00000105801	C430019N01Rik	1.385
ENSMUSG00000010476	Ebf3	1.385
ENSMUSG00000072494	Ppp1r3e	1.385
ENSMUSG00000096563	Gm24095	1.384
ENSMUSG00000038768	9130409I23Rik	1.383
ENSMUSG00000079450	Cldn34c1	1.38
ENSMUSG00000078601	Gm12525	1.38
ENSMUSG00000008496	Pou2f2	1.379
ENSMUSG00000089493	Gm26361	1.378
ENSMUSG00000054450	Gm9945	1.378
ENSMUSG00000045532	C1ql1	1.377
ENSMUSG00000001334	Fndc5	1.375
ENSMUSG00000083157	Gm13511	1.374
ENSMUSG00000084894	Gm13834	1.374
ENSMUSG00000085620	G630018N14Rik	1.374
ENSMUSG00000095178	Gm22716	1.371
ENSMUSG00000032110	Acrv1	1.371
ENSMUSG00000029348	Asphd2	1.37
ENSMUSG00000059921	Unc5c	1.365
ENSMUSG00000085909	Gm11846	1.365
ENSMUSG00000097635	Gm26826	1.364
ENSMUSG00000105259	Gm42874	1.363
ENSMUSG00000050201	Otop2	1.363
ENSMUSG00000096456	NA	1.362
ENSMUSG00000103277	Gm37916	1.361
ENSMUSG00000086683	Gm12867	1.357
ENSMUSG00000102133	Gm37106	1.356
ENSMUSG00000071177	Serpina1d	1.356
ENSMUSG00000103291	Gm38235	1.355
ENSMUSG00000086899	1600002D24Rik	1.354
ENSMUSG00000092932	Gm22906	1.353
ENSMUSG00000097982	Scgb2b12	1.349
ENSMUSG00000102145	Gm38056	1.347
ENSMUSG00000100830	Gm28441	1.347
ENSMUSG00000105162	Gm42494	1.347
ENSMUSG00000092071	A230065N10Rik	1.345
ENSMUSG00000020622	Nt5c1b	1.344
ENSMUSG00000084031	Gm7416	1.343
ENSMUSG00000014846	Tppp3	1.341
ENSMUSG00000001555	Fkbp10	1.341
ENSMUSG00000091318	Gm5415	1.339
ENSMUSG00000026697	Myoc	1.339
ENSMUSG00000056699	Gm5533	1.338
ENSMUSG00000088439	Gm25386	1.338
ENSMUSG00000071202	Ccdc78	1.338
ENSMUSG00000023249	Parp3	1.337
ENSMUSG00000028883	Sema3a	1.336
ENSMUSG00000087253	Gm12043	1.336
ENSMUSG00000055027	Smyd1	1.335
ENSMUSG00000074121	Ntf5	1.334
ENSMUSG00000093887	Gm3033	1.333
ENSMUSG00000071178	Serpina1b	1.333
ENSMUSG00000003436	Dll3	1.332
ENSMUSG00000104798	Gm20121	1.33
ENSMUSG00000015879	Fam184b	1.327
ENSMUSG00000097111	Peak1os	1.326
ENSMUSG00000090622	A930033H14Rik	1.325
ENSMUSG00000095304	Plac9a	1.325
ENSMUSG00000063661	Krt73	1.325
ENSMUSG00000039476	Prrx2	1.324
ENSMUSG00000065176	Rnu12	1.324
ENSMUSG00000074424	Gm10696	1.321
ENSMUSG00000031028	Tub	1.321
ENSMUSG00000099075	Mir7674	1.319
ENSMUSG00000087606	Gm16121	1.316
ENSMUSG00000075014	Gm10800	1.314
ENSMUSG00000044912	Syt16	1.314
ENSMUSG00000094832	Gm21846	1.313
ENSMUSG00000106497	Gm43195	1.31
ENSMUSG00000085051	Gm11542	1.31
ENSMUSG00000010066	Cacna2d2	1.309
ENSMUSG00000097443	Gm17529	1.308
ENSMUSG00000053706	B430305J03Rik	1.307
ENSMUSG00000026601	Axdnd1	1.303
ENSMUSG00000058248	Kcnh1	1.303
ENSMUSG00000100789	Gm29508	1.303
ENSMUSG00000090555	Gm8893	1.302
ENSMUSG00000025002	Cyp2c55	1.3
ENSMUSG00000096837	NA	1.298
ENSMUSG00000103261	Gm36981	1.296
ENSMUSG00000028167	Bdh2	1.296
ENSMUSG00000092541	Gm20537	1.296
ENSMUSG00000106619	Gm9353	1.295
ENSMUSG00000008489	Elavl2	1.292
ENSMUSG00000032101	Ddx25	1.292
ENSMUSG00000064272	Gpbar1	1.29
ENSMUSG00000058357	Gm6612	1.29
ENSMUSG00000092268	Gm20540	1.289
ENSMUSG00000097459	Gm26895	1.285
ENSMUSG00000104385	Gm7449	1.284
ENSMUSG00000058934	Igf1os	1.284
ENSMUSG00000061356	Nuggc	1.282
ENSMUSG00000064702	Gm24950	1.281
ENSMUSG00000092523	Gm18191	1.28
ENSMUSG00000084399	Gm15666	1.28
ENSMUSG00000030762	Aqp8	1.277
ENSMUSG00000048485	Zbtb8b	1.275
ENSMUSG00000066366	Serpina1a	1.27
ENSMUSG00000042581	Thsd7b	1.268
ENSMUSG00000080940	NA	1.268
ENSMUSG00000092986	Gm25574	1.268
ENSMUSG00000095651	Gm21817	1.268
ENSMUSG00000016942	Tmprss6	1.268
ENSMUSG00000083355	Gm11581	1.264
ENSMUSG00000106447	Gm42957	1.264
ENSMUSG00000099301	Mir3473e	1.264
ENSMUSG00000097431	Gm26782	1.262
ENSMUSG00000099112	Gm27406	1.262
ENSMUSG00000092200	Tnxa	1.261
ENSMUSG00000105039	Gm42637	1.258
ENSMUSG00000075552	Cyp3a41b	1.258
ENSMUSG00000025787	Tgm4	1.258
ENSMUSG00000104591	Gm43145	1.257
ENSMUSG00000097511	Gm16677	1.253
ENSMUSG00000097414	B130046B21Rik	1.253
ENSMUSG00000025551	Fgf14	1.252
ENSMUSG00000084091	NA	1.252
ENSMUSG00000023495	Pcbp4	1.251
ENSMUSG00000086328	2700033N17Rik	1.249
ENSMUSG00000031503	Col4a2	1.247
ENSMUSG00000001622	Csn3	1.243
ENSMUSG00000070498	Tmem132b	1.241
ENSMUSG00000030577	Cd22	1.241
ENSMUSG00000081781	Gm14753	1.24
ENSMUSG00000004814	Ccl24	1.239
ENSMUSG00000092837	Rpph1	1.239
ENSMUSG00000036030	Prtg	1.239
ENSMUSG00000097902	Gm26531	1.238
ENSMUSG00000081225	Cyp2j12	1.237
ENSMUSG00000064984	Snord73a	1.236
ENSMUSG00000029595	Lhx5	1.236
ENSMUSG00000087347	1700047K16Rik	1.236
ENSMUSG00000097877	Gm26703	1.235
ENSMUSG00000082350	Gm14008	1.234
ENSMUSG00000105542	Gm34248	1.233
ENSMUSG00000083718	Ccnb2-ps	1.232
ENSMUSG00000025666	Tmem47	1.226
ENSMUSG00000072674	Plac9b	1.226
ENSMUSG00000097154	Gm26510	1.226
ENSMUSG00000096768	Erdr1	1.226
ENSMUSG00000089806	Gm16570	1.225
ENSMUSG00000085548	Gm11753	1.223
ENSMUSG00000000673	Haao	1.223
ENSMUSG00000044092	C130050O18Rik	1.222
ENSMUSG00000082049	Gm12105	1.22
ENSMUSG00000103546	Gm37666	1.219
ENSMUSG00000020213	Glipr1l1	1.217
ENSMUSG00000086311	Gm12122	1.216
ENSMUSG00000086409	Gm13898	1.212
ENSMUSG00000103459	Gm38096	1.21
ENSMUSG00000097339	Gm26671	1.209
ENSMUSG00000105442	Gm42614	1.206
ENSMUSG00000093989	Rnasek	1.206
ENSMUSG00000104056	Gm38129	1.205
ENSMUSG00000075551	Cyp3a41a	1.204
ENSMUSG00000099152	Mir6969	1.204
ENSMUSG00000080949	Gm13683	1.203
ENSMUSG00000097312	Gm26870	1.203
ENSMUSG00000062170	Fmr1nb	1.198
ENSMUSG00000083518	Gm9429	1.196
ENSMUSG00000079299	Klrb1	1.194
ENSMUSG00000082108	Gm13777	1.193
ENSMUSG00000058028	Zscan5b	1.193
ENSMUSG00000094018	S100a2	1.192
ENSMUSG00000083416	Gm15378	1.191
ENSMUSG00000049928	Glp2r	1.191
ENSMUSG00000099826	Scgb2b10	1.19
ENSMUSG00000063133	Klk1b1	1.19
ENSMUSG00000082900	Gm11557	1.19
ENSMUSG00000104400	Gm38010	1.189
ENSMUSG00000106327	Ckb-ps2	1.189
ENSMUSG00000097665	Gm16853	1.188
ENSMUSG00000097411	B430218F22Rik	1.187
ENSMUSG00000102564	Gm37035	1.186
ENSMUSG00000039057	Myo16	1.186
ENSMUSG00000095066	Defa20	1.185
ENSMUSG00000024658	Gm9750	1.185
ENSMUSG00000091313	Fth-ps2	1.183
ENSMUSG00000062833	Sval3	1.183
ENSMUSG00000098035	Gm5335	1.182
ENSMUSG00000074447	Defa21	1.181
ENSMUSG00000095891	Gm10717	1.181
ENSMUSG00000106198	Gm42504	1.18
ENSMUSG00000106114	Gm43286	1.179
ENSMUSG00000081516	Gm12470	1.177
ENSMUSG00000021879	Dnah12	1.176
ENSMUSG00000058831	Opn1sw	1.175
ENSMUSG00000017309	Cd300lg	1.174
ENSMUSG00000078627	2010-03-01	1.174
ENSMUSG00000097943	Gm7833	1.172
ENSMUSG00000080051	Gm14510	1.17
ENSMUSG00000046275	Tusc5	1.17
ENSMUSG00000065808	Gm23037	1.17
ENSMUSG00000105392	Gm42684	1.169
ENSMUSG00000087424	5730405O15Rik	1.167
ENSMUSG00000066704	Cyp2b19	1.166
ENSMUSG00000086741	Gm15816	1.166
ENSMUSG00000062960	Kdr	1.165
ENSMUSG00000094817	Cphx3	1.164
ENSMUSG00000085317	Gssos2	1.163
ENSMUSG00000040127	Sdr9c7	1.163
ENSMUSG00000024032	Tff1	1.163
ENSMUSG00000022315	Slc30a8	1.162
ENSMUSG00000072676	Tmem254a	1.16
ENSMUSG00000100174	Gm28719	1.157
ENSMUSG00000028435	Aqp3	1.156
ENSMUSG00000021867	Tmem254b	1.156
ENSMUSG00000085303	Gm16751	1.154
ENSMUSG00000072680	Tmem254c	1.153
ENSMUSG00000102660	Gm38378	1.153
ENSMUSG00000015721	Nlrp5	1.152
ENSMUSG00000086331	Gm16310	1.152
ENSMUSG00000102157	Gm37470	1.15
ENSMUSG00000106303	Gm7652	1.149
ENSMUSG00000084081	Gm12057	1.148
ENSMUSG00000038580	Sct	1.147
ENSMUSG00000038630	Zkscan16	1.146
ENSMUSG00000081877	Gm8858	1.145
ENSMUSG00000098346	Mir6986	1.145
ENSMUSG00000078625	Gm12789	1.143
ENSMUSG00000095930	Nim1k	1.142
ENSMUSG00000024175	Tekt4	1.142
ENSMUSG00000047986	Palm3	1.141
ENSMUSG00000101964	Gm28693	1.14
ENSMUSG00000095701	Gm24830	1.14
ENSMUSG00000038656	Cyp3a16	1.14
ENSMUSG00000085169	Gm10785	1.14
ENSMUSG00000097632	4930552P12Rik	1.14
ENSMUSG00000052295	8030423F21Rik	1.139
ENSMUSG00000095562	Gm21887	1.137
ENSMUSG00000030643	Rab30	1.137
ENSMUSG00000024064	Galnt14	1.137
ENSMUSG00000085298	F730035M05Rik	1.136
ENSMUSG00000095255	Gm23086	1.135
ENSMUSG00000086273	Rbm46os	1.133
ENSMUSG00000080797	Gm15760	1.133
ENSMUSG00000028464	Tpm2	1.132
ENSMUSG00000049811	Fam161a	1.132
ENSMUSG00000095969	Rnu1a1	1.132
ENSMUSG00000104396	Gm37959	1.131
ENSMUSG00000087387	Gm15420	1.131
ENSMUSG00000049241	Hcar1	1.129
ENSMUSG00000089822	Gm15759	1.126
ENSMUSG00000065282	Gm24455	1.126
ENSMUSG00000065738	Gm24494	1.124
ENSMUSG00000005131	4930550C14Rik	1.123
ENSMUSG00000086801	Gm15943	1.123
ENSMUSG00000085289	Gm15337	1.122
ENSMUSG00000102760	Gm37258	1.12
ENSMUSG00000087610	Gm16253	1.12
ENSMUSG00000104818	Gm43661	1.12
ENSMUSG00000020490	Btnl10	1.12
ENSMUSG00000021363	Mak	1.119
ENSMUSG00000104662	Gm43267	1.116
ENSMUSG00000072849	Serpina1e	1.114
ENSMUSG00000030433	Sbk2	1.111
ENSMUSG00000021101	4930408O17Rik	1.111
ENSMUSG00000079053	Gm14010	1.11
ENSMUSG00000080962	Gm11453	1.108
ENSMUSG00000097972	Scgb2b15	1.108
ENSMUSG00000027674	Pex5l	1.106
ENSMUSG00000031561	Tenm3	1.106
ENSMUSG00000075265	Tnk2os	1.106
ENSMUSG00000031760	Mt3	1.105
ENSMUSG00000100209	Gm28793	1.104
ENSMUSG00000025776	Crispld1	1.1
ENSMUSG00000021492	F12	1.1
ENSMUSG00000025983	Ccdc150	1.099
ENSMUSG00000035228	Ccdc106	1.099
ENSMUSG00000085591	Gm13479	1.098
ENSMUSG00000074373	Gm10680	1.098
ENSMUSG00000085014	Gm13490	1.097
ENSMUSG00000031849	Comp	1.097
ENSMUSG00000053719	Klk1b26	1.096
ENSMUSG00000103223	Gm37730	1.095
ENSMUSG00000097337	Gm26606	1.095
ENSMUSG00000104720	Gm43138	1.095
ENSMUSG00000085875	Gm12905	1.094
ENSMUSG00000100583	Gm29443	1.094
ENSMUSG00000086012	Gm15902	1.094
ENSMUSG00000101564	Gm5703	1.093
ENSMUSG00000079669	Gm17396	1.093
ENSMUSG00000026180	Cxcr2	1.092
ENSMUSG00000087299	Gm12953	1.092
ENSMUSG00000026450	Chit1	1.091
ENSMUSG00000049097	Ankrd34a	1.091
ENSMUSG00000029442	Wdr66	1.09
ENSMUSG00000002688	Prkd1	1.09
ENSMUSG00000092556	Olfr755-ps1	1.09
ENSMUSG00000097404	Gm10814	1.09
ENSMUSG00000042793	Lgr6	1.089
ENSMUSG00000044083	Efcab8	1.088
ENSMUSG00000097497	Gm26652	1.088
ENSMUSG00000028773	Fabp3	1.088
ENSMUSG00000092644	Gm23564	1.086
ENSMUSG00000033510	Otud7a	1.085
ENSMUSG00000097198	NA	1.084
ENSMUSG00000045215	Asxl3	1.083
ENSMUSG00000040614	Nlrp9c	1.082
ENSMUSG00000097882	0610038B21Rik	1.082
ENSMUSG00000090062	Galnt6os	1.082
ENSMUSG00000089417	Gm22009	1.079
ENSMUSG00000088532	Gm22706	1.079
ENSMUSG00000086369	E330017L17Rik	1.079
ENSMUSG00000106144	Gm43972	1.077
ENSMUSG00000026211	Obsl1	1.075
ENSMUSG00000100620	Gm28277	1.075
ENSMUSG00000103570	C630004M23Rik	1.075
ENSMUSG00000084828	Gm12367	1.074
ENSMUSG00000088176	Gm23094	1.073
ENSMUSG00000064844	Gm26202	1.073
ENSMUSG00000101059	Gm4017	1.072
ENSMUSG00000028364	Tnc	1.071
ENSMUSG00000066964	Tmem211	1.071
ENSMUSG00000064899	Snord118	1.071
ENSMUSG00000089900	Tbc1d22bos	1.071
ENSMUSG00000086313	Gm15940	1.07
ENSMUSG00000063727	Tnfrsf11b	1.07
ENSMUSG00000042918	Mamstr	1.068
ENSMUSG00000086716	Gm11629	1.067
ENSMUSG00000084981	Gm15962	1.067
ENSMUSG00000030173	Klra5	1.065
ENSMUSG00000083460	Gm12182	1.065
ENSMUSG00000069917	Hba-a2	1.064
ENSMUSG00000094818	Gm15308	1.063
ENSMUSG00000086810	Gm13110	1.062
ENSMUSG00000079015	Serpina1c	1.062
ENSMUSG00000086561	Gm15540	1.061
ENSMUSG00000010592	Dazl	1.061
ENSMUSG00000039728	Slc6a5	1.059
ENSMUSG00000086805	4932443L11Rik	1.058
ENSMUSG00000091814	Gm8050	1.058
ENSMUSG00000095854	Trav14d-1	1.057
ENSMUSG00000061517	Sox21	1.057
ENSMUSG00000091680	Klhdc7b	1.056
ENSMUSG00000028441	1110017D15Rik	1.055
ENSMUSG00000056035	Cyp3a11	1.055
ENSMUSG00000034684	Sema3f	1.054
ENSMUSG00000027375	Mal	1.053
ENSMUSG00000076039	Gm22137	1.052
ENSMUSG00000067780	Pi15	1.051
ENSMUSG00000102321	Gm37792	1.051
ENSMUSG00000052572	Dlg2	1.05
ENSMUSG00000042985	Upk3b	1.049
ENSMUSG00000097889	Gm26541	1.049
ENSMUSG00000042821	Snai1	1.047
ENSMUSG00000106048	Gm42444	1.046
ENSMUSG00000086844	B230206H07Rik	1.045
ENSMUSG00000064225	Paqr9	1.044
ENSMUSG00000019235	Rps6kl1	1.041
ENSMUSG00000102723	Gm37936	1.04
ENSMUSG00000102386	2900022M07Rik	1.039
ENSMUSG00000030068	Gm20696	1.039
ENSMUSG00000098562	Mir6910	1.039
ENSMUSG00000097352	C920009B18Rik	1.038
ENSMUSG00000103051	Gm7871	1.037
ENSMUSG00000104571	Gm43010	1.036
ENSMUSG00000100706	Gm19744	1.036
ENSMUSG00000000126	Wnt9a	1.036
ENSMUSG00000092805	Gm26461	1.035
ENSMUSG00000041165	Spem1	1.035
ENSMUSG00000075217	4833423E24Rik	1.033
ENSMUSG00000031647	Mfap3l	1.033
ENSMUSG00000086819	Gm13613	1.032
ENSMUSG00000102702	Gm37260	1.032
ENSMUSG00000087120	Gm12279	1.032
ENSMUSG00000020639	Pfn4	1.031
ENSMUSG00000038973	Cldnd2	1.03
ENSMUSG00000105425	Gm43469	1.028
ENSMUSG00000036733	Rbm42	1.027
ENSMUSG00000071475	Rpl21-ps5	1.027
ENSMUSG00000045493	Bhlhe23	1.024
ENSMUSG00000105611	Gm42938	1.023
ENSMUSG00000097152	Gm26515	1.023
ENSMUSG00000019803	Nr2e1	1.021
ENSMUSG00000044317	Gpr4	1.02
ENSMUSG00000024526	Cidea	1.019
ENSMUSG00000080850	Gm12439	1.017
ENSMUSG00000032487	Ptgs2	1.016
ENSMUSG00000029813	1600015I10Rik	1.016
ENSMUSG00000030954	Gp2	1.016
ENSMUSG00000085323	9130410C08Rik	1.015
ENSMUSG00000029369	Afm	1.015
ENSMUSG00000086487	Gm11638	1.015
ENSMUSG00000001021	S100a3	1.014
ENSMUSG00000024987	Cyp26a1	1.014
ENSMUSG00000026805	Barhl1	1.012
ENSMUSG00000104676	Gm42777	1.012
ENSMUSG00000061259	Tmprss11d	1.012
ENSMUSG00000041660	Bbox1	1.011
ENSMUSG00000083400	NA	1.011
ENSMUSG00000099556	Gm28857	1.009
ENSMUSG00000104529	Rbakdn	1.009
ENSMUSG00000064612	Gm26457	1.007
ENSMUSG00000085008	Dbhos	1.007
ENSMUSG00000028139	Riiad1	1.007
ENSMUSG00000080810	Gm11737	1.007
ENSMUSG00000031493	Ggn	1.004
ENSMUSG00000056106	NA	1.003
ENSMUSG00000044065	Gm9788	1.003
ENSMUSG00000098322	5830468F06Rik	1.002
ENSMUSG00000104069	Gm37198	1.001
ENSMUSG00000084332	Gm8840	1.001
ENSMUSG00000081755	Mup-ps23	1.001
ENSMUSG00000087478	4930506C21Rik	1.001
ENSMUSG00000100512	Ovol3	0.999
ENSMUSG00000020620	Abca8b	0.999
ENSMUSG00000087404	Gm11752	0.999
ENSMUSG00000097619	4833422M21Rik	0.999
ENSMUSG00000084968	Gm12743	0.998
ENSMUSG00000099835	Gm29668	0.997
ENSMUSG00000106115	Gm43420	0.996
ENSMUSG00000030483	Cyp2b10	0.996
ENSMUSG00000079722	Ttll2	0.995
ENSMUSG00000092680	Snord55	0.994
ENSMUSG00000083633	Gm13312	0.993
ENSMUSG00000075549	Gm6878	0.991
ENSMUSG00000099254	Mir7030	0.99
ENSMUSG00000063166	Gm5449	0.99
ENSMUSG00000025716	Myo3a	0.989
ENSMUSG00000103162	Gm38147	0.988
ENSMUSG00000047959	Kcna3	0.988
ENSMUSG00000070908	Gm13288	0.988
ENSMUSG00000045034	Ankrd34b	0.988
ENSMUSG00000098024	Gm27003	0.987
ENSMUSG00000087148	1700030C14Rik	0.987
ENSMUSG00000055761	Nkain3	0.987
ENSMUSG00000032204	Aqp9	0.987
ENSMUSG00000103837	Gm37614	0.987
ENSMUSG00000089239	Gm22200	0.987
ENSMUSG00000037872	Ackr1	0.986
ENSMUSG00000092060	Bend4	0.986
ENSMUSG00000046323	Dppa3	0.986
ENSMUSG00000033768	Nrxn2	0.985
ENSMUSG00000103609	Gm37022	0.984
ENSMUSG00000029661	Col1a2	0.984
ENSMUSG00000100510	AV026068	0.984
ENSMUSG00000041073	Nacad	0.984
ENSMUSG00000085307	Gm11525	0.984
ENSMUSG00000022425	Enpp2	0.984
ENSMUSG00000040583	Cyp2b13	0.983
ENSMUSG00000020032	Nuak1	0.983
ENSMUSG00000023336	Wfdc1	0.983
ENSMUSG00000104088	Gm38275	0.983
ENSMUSG00000096171	Gm8055	0.982
ENSMUSG00000082981	Polr2k-ps	0.981
ENSMUSG00000054728	Phactr1	0.981
ENSMUSG00000059213	Ddn	0.981
ENSMUSG00000017868	Sgk2	0.98
ENSMUSG00000097879	Gm26869	0.98
ENSMUSG00000045875	Adra1a	0.98
ENSMUSG00000056031	9330154J02Rik	0.98
ENSMUSG00000021760	Gpx8	0.979
ENSMUSG00000094356	Igkv8-28	0.975
ENSMUSG00000036216	Leap2	0.975
ENSMUSG00000056436	Cyct	0.974
ENSMUSG00000086891	Gm15963	0.974
ENSMUSG00000078868	Gm14412	0.973
ENSMUSG00000086833	Gm12440	0.973
ENSMUSG00000086589	Gm12915	0.973
ENSMUSG00000054417	Cyp3a44	0.973
ENSMUSG00000082210	Gm14382	0.973
ENSMUSG00000100313	Gm28323	0.972
ENSMUSG00000093886	Gm23158	0.972
ENSMUSG00000032500	Dclk3	0.972
ENSMUSG00000047061	Gm9817	0.972
ENSMUSG00000095200	Ighv1-7	0.971
ENSMUSG00000065258	Gm23969	0.97
ENSMUSG00000031210	Gpr165	0.969
ENSMUSG00000086765	Gm11827	0.969
ENSMUSG00000091583	Gm17033	0.969
ENSMUSG00000092622	Khdc3	0.968
ENSMUSG00000076512	Igkv9-123	0.967
ENSMUSG00000090861	Arf4os	0.967
ENSMUSG00000037762	Slc16a9	0.965
ENSMUSG00000031780	Ccl17	0.965
ENSMUSG00000060988	Galnt13	0.964
ENSMUSG00000084110	Gm4992	0.964
ENSMUSG00000019843	Fyn	0.964
ENSMUSG00000022218	Tgm1	0.964
ENSMUSG00000075437	Gm11681	0.964
ENSMUSG00000080303	Gm12419	0.963
ENSMUSG00000096295	Defa2	0.963
ENSMUSG00000074240	Cib3	0.963
ENSMUSG00000077394	Gm24339	0.963
ENSMUSG00000024793	Tnfrsf25	0.962
ENSMUSG00000046008	Pnlip	0.962
ENSMUSG00000026614	Slc30a10	0.961
ENSMUSG00000081807	Gm14849	0.961
ENSMUSG00000038201	Kcna7	0.961
ENSMUSG00000056656	Apol8	0.961
ENSMUSG00000070360	Amy2a1	0.96
ENSMUSG00000059974	Ntm	0.96
ENSMUSG00000076655	Ighv4-1	0.96
ENSMUSG00000083857	Gm12584	0.959
ENSMUSG00000074417	Gm14548	0.959
ENSMUSG00000094362	Gm21002	0.959
ENSMUSG00000090965	Gm17203	0.959
ENSMUSG00000064853	Gm23442	0.958
ENSMUSG00000102319	Gm37626	0.957
ENSMUSG00000009093	Gstt4	0.957
ENSMUSG00000026580	Selp	0.955
ENSMUSG00000085975	Gm13572	0.955
ENSMUSG00000022586	Ly6i	0.955
ENSMUSG00000096594	Igkv8-19	0.954
ENSMUSG00000081055	Gm6987	0.953
ENSMUSG00000102419	Gm36940	0.953
ENSMUSG00000083252	Gm13210	0.952
ENSMUSG00000099061	Gm28050	0.952
ENSMUSG00000017466	Timp2	0.952
ENSMUSG00000018263	Tbx5	0.951
ENSMUSG00000102085	4930435C17Rik	0.951
ENSMUSG00000021609	Slc6a3	0.951
ENSMUSG00000070695	Cntnap5a	0.95
ENSMUSG00000025656	Arhgef9	0.95
ENSMUSG00000054106	Try4	0.95
ENSMUSG00000023433	Cela3b	0.949
ENSMUSG00000083772	Gm15566	0.949
ENSMUSG00000102575	Gm37241	0.949
ENSMUSG00000070732	Rbm44	0.948
ENSMUSG00000037605	Adgrl3	0.948
ENSMUSG00000034472	Rasd2	0.948
ENSMUSG00000095947	Gm25195	0.948
ENSMUSG00000092570	2210019I11Rik	0.947
ENSMUSG00000094164	Ighv2-3	0.947
ENSMUSG00000103937	Gm37186	0.947
ENSMUSG00000028356	Ambp	0.946
ENSMUSG00000103662	Gm34294	0.945
ENSMUSG00000094335	Igkv1-117	0.945
ENSMUSG00000079419	Ms4a6c	0.945
ENSMUSG00000104998	Gm43822	0.944
ENSMUSG00000098259	Gm27616	0.943
ENSMUSG00000035295	Wdr38	0.943
ENSMUSG00000099137	Gm10603	0.943
ENSMUSG00000085712	Gm15124	0.941
ENSMUSG00000045092	S1pr1	0.94
ENSMUSG00000078964	Ces1b	0.939
ENSMUSG00000077493	Snord91a	0.939
ENSMUSG00000106579	Gm42771	0.938
ENSMUSG00000032507	Fbxl2	0.938
ENSMUSG00000027210	Meis2	0.937
ENSMUSG00000046449	C77370	0.937
ENSMUSG00000048827	Pkd1l3	0.936
ENSMUSG00000085669	Gm14817	0.935
ENSMUSG00000068341	Reg3d	0.935
ENSMUSG00000097872	Gm26702	0.934
ENSMUSG00000067653	Ankrd23	0.933
ENSMUSG00000030792	Dkkl1	0.933
ENSMUSG00000020333	Acsl6	0.933
ENSMUSG00000106287	Gm43585	0.932
ENSMUSG00000092447	Gm7696	0.932
ENSMUSG00000025380	Fscn2	0.932
ENSMUSG00000087112	Gm7237	0.932
ENSMUSG00000085174	Gm16206	0.931
ENSMUSG00000018507	Trpv2	0.931
ENSMUSG00000081886	Gm6175	0.929
ENSMUSG00000085878	Gm12823	0.929
ENSMUSG00000104986	1600023N17Rik	0.929
ENSMUSG00000038390	Gpr162	0.929
ENSMUSG00000085609	1700016P03Rik	0.929
ENSMUSG00000100253	1700020N18Rik	0.928
ENSMUSG00000087670	9530036M11Rik	0.928
ENSMUSG00000073787	Gm10575	0.928
ENSMUSG00000067049	Unc93a	0.928
ENSMUSG00000105852	Gm42890	0.926
ENSMUSG00000045136	Tubb2b	0.926
ENSMUSG00000087538	Gm16341	0.925
ENSMUSG00000090165	Ugt1a10	0.924
ENSMUSG00000041696	Rasl12	0.924
ENSMUSG00000105471	A430073D23Rik	0.921
ENSMUSG00000045648	Vwc2l	0.92
ENSMUSG00000058183	Mmel1	0.92
ENSMUSG00000097092	Gm26725	0.92
ENSMUSG00000069922	Ces3a	0.92
ENSMUSG00000035878	Hykk	0.92
ENSMUSG00000018862	Otop3	0.92
ENSMUSG00000022512	Cldn1	0.92
ENSMUSG00000064350	mt-Ty	0.92
ENSMUSG00000054135	A430110L20Rik	0.919
ENSMUSG00000084674	Gm26027	0.919
ENSMUSG00000104383	Gm37553	0.919
ENSMUSG00000081811	Gm12713	0.919
ENSMUSG00000001508	Sgca	0.919
ENSMUSG00000056367	Actr3b	0.918
ENSMUSG00000106521	Gm44343	0.918
ENSMUSG00000086915	Gm16365	0.918
ENSMUSG00000095505	AC164084.1	0.918
ENSMUSG00000036938	Try5	0.917
ENSMUSG00000077611	Gm23946	0.917
ENSMUSG00000105160	A530030E21Rik	0.917
ENSMUSG00000039628	Hs3st6	0.917
ENSMUSG00000097444	Gm10489	0.916
ENSMUSG00000028600	Podn	0.916
ENSMUSG00000037940	Inpp4b	0.916
ENSMUSG00000045545	Krt14	0.916
ENSMUSG00000056222	Spock1	0.916
ENSMUSG00000091587	Gm17191	0.916
ENSMUSG00000025930	Msc	0.915
ENSMUSG00000067750	Khdc1a	0.915
ENSMUSG00000031972	Acta1	0.915
ENSMUSG00000026726	Cubn	0.914
ENSMUSG00000074292	Gm10660	0.914
ENSMUSG00000003227	Edar	0.912
ENSMUSG00000086480	Gm15287	0.912
ENSMUSG00000049897	Stkld1	0.911
ENSMUSG00000103366	C630004L07Rik	0.911
ENSMUSG00000041730	Prrxl1	0.911
ENSMUSG00000083804	Gm13676	0.91
ENSMUSG00000080712	Hist3h2bb-ps	0.91
ENSMUSG00000105401	Gm42949	0.909
ENSMUSG00000030041	M1ap	0.909
ENSMUSG00000032085	Tagln	0.909
ENSMUSG00000095285	Ighv5-9	0.909
ENSMUSG00000017697	Ada	0.908
ENSMUSG00000005397	Nid1	0.908
ENSMUSG00000088901	Mir1943	0.908
ENSMUSG00000053375	Atp6v1e2	0.908
ENSMUSG00000083733	Gm13035	0.907
ENSMUSG00000104667	Gm4961	0.907
ENSMUSG00000090397	Gm17096	0.906
ENSMUSG00000056091	St3gal5	0.906
ENSMUSG00000038402	Foxf2	0.906
ENSMUSG00000097576	D930030I03Rik	0.906
ENSMUSG00000054477	Kcnn2	0.906
ENSMUSG00000095975	Cphx1	0.905
ENSMUSG00000104020	Gm37215	0.902
ENSMUSG00000003872	Lin7b	0.902
ENSMUSG00000054362	Lexm	0.901
ENSMUSG00000097085	Gm26634	0.901
ENSMUSG00000033597	Caskin1	0.901
ENSMUSG00000104402	Gm38012	0.9
ENSMUSG00000043556	Fbxl7	0.9
ENSMUSG00000084572	Gm23657	0.9
ENSMUSG00000038496	Slc19a3	0.899
ENSMUSG00000024827	Gldc	0.899
ENSMUSG00000028712	Cyp4a31	0.897
ENSMUSG00000082500	Gm15195	0.896
ENSMUSG00000030474	Siglece	0.896
ENSMUSG00000084539	Gm25842	0.896
ENSMUSG00000081634	NA	0.895
ENSMUSG00000006356	Crip2	0.895
ENSMUSG00000101639	Gm8597	0.895
ENSMUSG00000097735	D930032P07Rik	0.895
ENSMUSG00000085223	Gm11210	0.894
ENSMUSG00000082888	Gm12934	0.894
ENSMUSG00000089048	Gm26167	0.894
ENSMUSG00000079484	Phyhd1	0.893
ENSMUSG00000085967	Gm12530	0.893
ENSMUSG00000073371	Gm6594	0.893
ENSMUSG00000081022	Gm15936	0.892
ENSMUSG00000106271	Gm43752	0.891
ENSMUSG00000032942	Ucp3	0.891
ENSMUSG00000103271	Ighv4-2	0.891
ENSMUSG00000022857	Tmprss15	0.891
ENSMUSG00000082307	Gm13418	0.89
ENSMUSG00000011463	Cpb1	0.889
ENSMUSG00000043857	Mgat5b	0.889
ENSMUSG00000029337	Fgf5	0.888
ENSMUSG00000103047	Gm37310	0.888
ENSMUSG00000083689	Gm14094	0.887
ENSMUSG00000086604	Gm15510	0.887
ENSMUSG00000022421	Nptxr	0.887
ENSMUSG00000103222	Gm37729	0.886
ENSMUSG00000081006	Cyp4b1-ps1	0.886
ENSMUSG00000048001	Hes5	0.886
ENSMUSG00000025348	Itga7	0.886
ENSMUSG00000090802	Gm8074	0.886
ENSMUSG00000020867	Spata20	0.886
ENSMUSG00000087181	Gm13570	0.884
ENSMUSG00000086171	Pcsk2os1	0.884
ENSMUSG00000039215	Svs1	0.884
ENSMUSG00000025197	Cyp2c44	0.884
ENSMUSG00000103320	Gm37403	0.883
ENSMUSG00000030443	Zfp583	0.883
ENSMUSG00000098094	Scgb2b17	0.883
ENSMUSG00000098154	Gm5787	0.883
ENSMUSG00000101555	Gm28731	0.883
ENSMUSG00000102080	Gm5092	0.883
ENSMUSG00000105846	Gm43258	0.882
ENSMUSG00000074443	Defa22	0.882
ENSMUSG00000105485	Gm42447	0.881
ENSMUSG00000089092	Gm25654	0.881
ENSMUSG00000102970	Gm37349	0.879
ENSMUSG00000102517	Gm38085	0.879
ENSMUSG00000081316	Gm16205	0.879
ENSMUSG00000064634	Gm22620	0.879
ENSMUSG00000094561	Ighv1-22	0.879
ENSMUSG00000046213	Cym	0.877
ENSMUSG00000084845	Tmem240	0.877
ENSMUSG00000019027	Dnah1	0.877
ENSMUSG00000044021	Muc19	0.877
ENSMUSG00000102845	Gm38033	0.876
ENSMUSG00000104312	Gm37912	0.876
ENSMUSG00000093157	Mir3098	0.876
ENSMUSG00000078441	Scamp4	0.876
ENSMUSG00000099760	Gm28800	0.875
ENSMUSG00000099013	Gm27153	0.875
ENSMUSG00000040258	Nxph4	0.874
ENSMUSG00000104567	Gm43209	0.874
ENSMUSG00000080374	Gm22953	0.873
ENSMUSG00000081937	Gm14599	0.873
ENSMUSG00000090592	Gm17571	0.873
ENSMUSG00000070877	Ldlrad1	0.87
ENSMUSG00000084644	Gm24379	0.869
ENSMUSG00000064495	Gm24313	0.869
ENSMUSG00000058672	Tubb2a	0.869
ENSMUSG00000076940	Iglv2	0.869
ENSMUSG00000044400	Sowahd	0.868
ENSMUSG00000086155	9430041J12Rik	0.868
ENSMUSG00000050064	Zfp697	0.867
ENSMUSG00000072845	Tmprss11a	0.867
ENSMUSG00000058159	T2	0.867
ENSMUSG00000024430	Cabyr	0.867
ENSMUSG00000045658	Pid1	0.866
ENSMUSG00000085737	Gm13442	0.865
ENSMUSG00000028072	Ntrk1	0.865
ENSMUSG00000054556	Gm4876	0.865
ENSMUSG00000034394	Lif	0.863
ENSMUSG00000094224	NA	0.861
ENSMUSG00000087049	Bach2it1	0.86
ENSMUSG00000001027	Scn4a	0.86
ENSMUSG00000104486	Gm38066	0.859
ENSMUSG00000103284	3110080O07Rik	0.859
ENSMUSG00000029882	2210010C04Rik	0.859
ENSMUSG00000022464	Slc38a4	0.859
ENSMUSG00000098284	A330093E20Rik	0.859
ENSMUSG00000039021	Ttc16	0.858
ENSMUSG00000021624	Cd180	0.858
ENSMUSG00000078528	Gm17068	0.858
ENSMUSG00000104745	Gm43073	0.856
ENSMUSG00000030043	Tacr1	0.856
ENSMUSG00000044997	E130304I02Rik	0.856
ENSMUSG00000102423	Gm37465	0.855
ENSMUSG00000032940	Rbm11	0.855
ENSMUSG00000054626	Xlr	0.854
ENSMUSG00000105893	Wdr46-ps	0.854
ENSMUSG00000074436	Defa-ps18	0.854
ENSMUSG00000093669	Gm9399	0.854
ENSMUSG00000032081	Apoc3	0.854
ENSMUSG00000105906	Iglc1	0.853
ENSMUSG00000102715	Gm6209	0.851
ENSMUSG00000004038	Gstm3	0.85
ENSMUSG00000099879	Gm29123	0.85
ENSMUSG00000042816	Gpr151	0.849
ENSMUSG00000105202	C230031I18Rik	0.848
ENSMUSG00000104867	Gm43728	0.848
ENSMUSG00000097922	4930448N21Rik	0.848
ENSMUSG00000064352	mt-Ts1	0.848
ENSMUSG00000102594	Gm38381	0.847
ENSMUSG00000074385	Gm10684	0.847
ENSMUSG00000028177	1810013D15Rik	0.846
ENSMUSG00000075302	Erich2	0.845
ENSMUSG00000027796	Smad9	0.845
ENSMUSG00000072115	Ang	0.845
ENSMUSG00000086417	Gm12996	0.844
ENSMUSG00000020226	Slc5a4b	0.843
ENSMUSG00000025652	Tmem89	0.843
ENSMUSG00000005917	Otx1	0.842
ENSMUSG00000068083	Cyp2d40	0.842
ENSMUSG00000081700	Atp5k-ps2	0.841
ENSMUSG00000058427	Cxcl2	0.841
ENSMUSG00000098028	Gm8824	0.841
ENSMUSG00000104900	4930596I21Rik	0.84
ENSMUSG00000038319	Kcnh2	0.84
ENSMUSG00000082277	Gm15807	0.84
ENSMUSG00000105201	Gm43362	0.839
ENSMUSG00000041216	Clvs1	0.839
ENSMUSG00000040740	Slc25a34	0.839
ENSMUSG00000029718	Pcolce	0.837
ENSMUSG00000103920	Gm37897	0.836
ENSMUSG00000040877	Wdr25	0.836
ENSMUSG00000082641	Rpl30-ps5	0.835
ENSMUSG00000033368	Trim69	0.834
ENSMUSG00000032322	Pstpip1	0.834
ENSMUSG00000085111	Ascl4	0.833
ENSMUSG00000005540	Fcer2a	0.833
ENSMUSG00000105460	Gm42671	0.832
ENSMUSG00000083457	Cyp4b1-ps2	0.832
ENSMUSG00000094318	Gm13144	0.832
ENSMUSG00000022429	Dmc1	0.832
ENSMUSG00000041809	Efhc1	0.831
ENSMUSG00000094687	Defa25	0.831
ENSMUSG00000025993	Slc40a1	0.83
ENSMUSG00000036749	Pramel5	0.83
ENSMUSG00000069259	Prl6a1	0.83
ENSMUSG00000084195	Gm15372	0.829
ENSMUSG00000060029	4930473A02Rik	0.829
ENSMUSG00000030373	Psg28	0.829
ENSMUSG00000028575	Eqtn	0.828
ENSMUSG00000097166	9330179D12Rik	0.828
ENSMUSG00000026207	Speg	0.827
ENSMUSG00000054630	Ugt2b5	0.827
ENSMUSG00000078143	Gm17344	0.827
ENSMUSG00000081850	Gm15667	0.827
ENSMUSG00000041449	Serpina3h	0.827
ENSMUSG00000076866	Trdv2-2	0.826
ENSMUSG00000022098	Bmp1	0.826
ENSMUSG00000095616	Gm26244	0.826
ENSMUSG00000100932	Gm29459	0.825
ENSMUSG00000050538	B230217C12Rik	0.824
ENSMUSG00000094296	Gm21798	0.824
ENSMUSG00000054446	Cpa1	0.823
ENSMUSG00000078706	Gm53	0.823
ENSMUSG00000044951	Mylk4	0.823
ENSMUSG00000097667	Gm26764	0.823
ENSMUSG00000026023	Cdk15	0.822
ENSMUSG00000081505	Gm8644	0.822
ENSMUSG00000086866	4930512H18Rik	0.821
ENSMUSG00000101810	1700066C05Rik	0.821
ENSMUSG00000052658	5830454E08Rik	0.82
ENSMUSG00000103739	Gm37653	0.819
ENSMUSG00000080762	Gm11879	0.819
ENSMUSG00000031736	Crnde	0.819
ENSMUSG00000103811	Gm38004	0.819
ENSMUSG00000087461	C230014O12Rik	0.818
ENSMUSG00000104938	Gm42840	0.818
ENSMUSG00000055301	Adh7	0.818
ENSMUSG00000086140	Hnf1aos2	0.818
ENSMUSG00000022947	Cbr3	0.818
ENSMUSG00000026070	Il18r1	0.817
ENSMUSG00000103976	Gm37677	0.817
ENSMUSG00000081004	Gm9157	0.817
ENSMUSG00000058498	Rnf207	0.817
ENSMUSG00000088308	Gm24507	0.817
ENSMUSG00000094812	Gm22614	0.816
ENSMUSG00000102555	6430511E19Rik	0.816
ENSMUSG00000104107	Gm37879	0.816
ENSMUSG00000046240	Hepacam	0.815
ENSMUSG00000059654	Reg1	0.814
ENSMUSG00000008129	4930432K21Rik	0.814
ENSMUSG00000073407	Gm6034	0.814
ENSMUSG00000036800	Fam135b	0.813
ENSMUSG00000056133	Gm9992	0.812
ENSMUSG00000051599	Pcdhb2	0.812
ENSMUSG00000085060	E330016L19Rik	0.811
ENSMUSG00000078554	Fam229a	0.811
ENSMUSG00000035020	Epgn	0.811
ENSMUSG00000092905	Gm25735	0.811
ENSMUSG00000044522	A730020M07Rik	0.809
ENSMUSG00000066072	Cyp4a10	0.808
ENSMUSG00000105457	Gm43200	0.808
ENSMUSG00000065126	Snord104	0.808
ENSMUSG00000101179	Gm29455	0.807
ENSMUSG00000088562	Gm23780	0.807
ENSMUSG00000093006	Gm24157	0.807
ENSMUSG00000051951	Xkr4	0.806
ENSMUSG00000097680	Gm26642	0.806
ENSMUSG00000046794	Ppp1r3b	0.806
ENSMUSG00000086636	Gm12949	0.806
ENSMUSG00000078489	Gm17106	0.806
ENSMUSG00000103762	Gm37861	0.805
ENSMUSG00000023247	Guca2a	0.805
ENSMUSG00000041556	Fbxo2	0.804
ENSMUSG00000076472	Trbv15	0.804
ENSMUSG00000073045	Gm5570	0.804
ENSMUSG00000022041	Chrna2	0.804
ENSMUSG00000102196	Gm38171	0.803
ENSMUSG00000081199	Gm16407	0.802
ENSMUSG00000072612	Gm10382	0.802
ENSMUSG00000104369	Gm38082	0.802
ENSMUSG00000050953	Gja1	0.802
ENSMUSG00000102930	Gm38115	0.801
ENSMUSG00000083089	Gm4760	0.801
ENSMUSG00000019232	Etnppl	0.801
ENSMUSG00000083372	Gm11235	0.801
ENSMUSG00000090551	A730015C16Rik	0.801
ENSMUSG00000048442	Smim5	0.801
ENSMUSG00000097452	Gm2824	0.801
ENSMUSG00000104241	Gm9442	0.8
ENSMUSG00000085347	Hk1os	0.8
ENSMUSG00000060509	Xcr1	0.8
ENSMUSG00000080704	Gm6031	0.799
ENSMUSG00000103002	Gm38075	0.798
ENSMUSG00000102750	Gm37058	0.798
ENSMUSG00000039377	Hlx	0.798
ENSMUSG00000104639	Gm42939	0.798
ENSMUSG00000028348	Murc	0.798
ENSMUSG00000055782	Abcd2	0.798
ENSMUSG00000080767	Gm15595	0.797
ENSMUSG00000096653	Trav15d-1-dv6d-1	0.797
ENSMUSG00000094893	Gm4791	0.797
ENSMUSG00000092171	4833427F10Rik	0.797
ENSMUSG00000086798	Gm16222	0.796
ENSMUSG00000065162	Gm23645	0.796
ENSMUSG00000088008	Gm25492	0.794
ENSMUSG00000054102	Nlrp9a	0.794
ENSMUSG00000058725	Gm11937	0.794
ENSMUSG00000101443	Rhoay-ps1	0.794
ENSMUSG00000102401	Gm37864	0.793
ENSMUSG00000106431	Gm44492	0.793
ENSMUSG00000105054	Gm43664	0.793
ENSMUSG00000070702	Csn1s1	0.793
ENSMUSG00000098050	Gm5345	0.793
ENSMUSG00000045746	B230317F23Rik	0.793
ENSMUSG00000097507	Gm26538	0.793
ENSMUSG00000038370	Pcp4l1	0.792
ENSMUSG00000065251	Gm23971	0.792
ENSMUSG00000104493	Gm19552	0.791
ENSMUSG00000090122	Kcne1l	0.791
ENSMUSG00000028036	Ptgfr	0.791
ENSMUSG00000104379	Gm37509	0.79
ENSMUSG00000103249	Gm38088	0.79
ENSMUSG00000080916	Gm12463	0.79
ENSMUSG00000035459	Stab2	0.79
ENSMUSG00000101011	Gm29398	0.789
ENSMUSG00000103747	Gm38236	0.789
ENSMUSG00000027971	Ndst4	0.789
ENSMUSG00000020773	Trim47	0.789
ENSMUSG00000094514	AC133103.3	0.789
ENSMUSG00000103215	Gm38388	0.788
ENSMUSG00000035964	Tmem59l	0.788
ENSMUSG00000102359	Gm38351	0.787
ENSMUSG00000086993	Rsf1os2	0.787
ENSMUSG00000077821	Gm27450	0.787
ENSMUSG00000058287	Gm12253	0.786
ENSMUSG00000097859	Gm26601	0.786
ENSMUSG00000102800	Gm37479	0.785
ENSMUSG00000079324	4932414N04Rik	0.784
ENSMUSG00000047220	Ccdc36	0.784
ENSMUSG00000085063	Gm16024	0.783
ENSMUSG00000076934	Iglv1	0.783
ENSMUSG00000099343	Gm28836	0.782
ENSMUSG00000035448	Ccr3	0.782
ENSMUSG00000085448	Gm13963	0.781
ENSMUSG00000103220	Gm37728	0.781
ENSMUSG00000079494	Cml5	0.781
ENSMUSG00000009585	Apobec3	0.781
ENSMUSG00000100150	Gm19585	0.781
ENSMUSG00000033872	Best4-ps	0.78
ENSMUSG00000056978	Hamp2	0.78
ENSMUSG00000096080	Gm24710	0.78
ENSMUSG00000057135	Scimp	0.78
ENSMUSG00000081489	NA	0.779
ENSMUSG00000029759	Pon3	0.779
ENSMUSG00000064637	Snora20	0.779
ENSMUSG00000081742	Gm9051	0.778
ENSMUSG00000006221	Hspb7	0.778
ENSMUSG00000091045	Vmn2r55	0.778
ENSMUSG00000085980	Gm12408	0.777
ENSMUSG00000078635	1700028N14Rik	0.777
ENSMUSG00000049202	4930515G13Rik	0.777
ENSMUSG00000057715	A830018L16Rik	0.776
ENSMUSG00000040640	Erc2	0.776
ENSMUSG00000039313	AF529169	0.776
ENSMUSG00000098600	Mir6929	0.776
ENSMUSG00000044646	Zbtb7c	0.776
ENSMUSG00000103098	Gm37559	0.775
ENSMUSG00000015962	1700016C15Rik	0.775
ENSMUSG00000103313	Gm38357	0.775
ENSMUSG00000086528	Gm15731	0.775
ENSMUSG00000081809	Gm15539	0.775
ENSMUSG00000070563	Spaca4	0.774
ENSMUSG00000087819	Gm25117	0.774
ENSMUSG00000005237	Dnah2	0.774
ENSMUSG00000096349	Gm22513	0.774
ENSMUSG00000053062	Jam2	0.774
ENSMUSG00000102651	Gm37080	0.773
ENSMUSG00000102194	Gm38169	0.773
ENSMUSG00000085824	Platr9	0.773
ENSMUSG00000030075	Cntn3	0.773
ENSMUSG00000050335	Lgals3	0.773
ENSMUSG00000018916	Csf2	0.773
ENSMUSG00000089937	Gm7281	0.772
ENSMUSG00000030862	Cpxm2	0.772
ENSMUSG00000021219	Rgs6	0.772
ENSMUSG00000085285	Gm14968	0.772
ENSMUSG00000085017	Gm13412	0.771
ENSMUSG00000090881	Gm6904	0.771
ENSMUSG00000103006	4933417C20Rik	0.77
ENSMUSG00000065642	Snora69	0.77
ENSMUSG00000048416	Mlf1	0.77
ENSMUSG00000103396	Gm38305	0.77
ENSMUSG00000082515	Gm12902	0.77
ENSMUSG00000074434	Gm6696	0.77
ENSMUSG00000098468	Gm27186	0.77
ENSMUSG00000101308	Gm28989	0.77
ENSMUSG00000055271	9330161L09Rik	0.77
ENSMUSG00000069554	I830134H01Rik	0.77
ENSMUSG00000093032	Gm23631	0.768
ENSMUSG00000044629	Cnrip1	0.768
ENSMUSG00000085760	Gm14302	0.767
ENSMUSG00000104325	Gm37321	0.767
ENSMUSG00000080998	Gm5384	0.766
ENSMUSG00000018339	Gpx3	0.766
ENSMUSG00000096214	Gm22634	0.766
ENSMUSG00000104444	Gm33051	0.765
ENSMUSG00000078346	Gm5382	0.764
ENSMUSG00000083365	Gm12895	0.764
ENSMUSG00000087389	Gm15592	0.763
ENSMUSG00000096931	Gm26656	0.763
ENSMUSG00000086680	Gm11592	0.763
ENSMUSG00000048473	Gm766	0.762
ENSMUSG00000092286	Dtnbos	0.762
ENSMUSG00000097935	Gm3809	0.761
ENSMUSG00000020218	Wif1	0.761
ENSMUSG00000032080	Apoa4	0.761
ENSMUSG00000061451	Tmem151a	0.761
ENSMUSG00000106110	Gm43571	0.76
ENSMUSG00000041377	Ninj2	0.76
ENSMUSG00000011154	Cfap161	0.76
ENSMUSG00000049420	Tmem200a	0.76
ENSMUSG00000070720	Tmem200b	0.759
ENSMUSG00000092277	Gm19684	0.759
ENSMUSG00000085851	4921518K17Rik	0.758
ENSMUSG00000081404	Gm15694	0.758
ENSMUSG00000050211	Pla2g4e	0.757
ENSMUSG00000105774	Gm43006	0.757
ENSMUSG00000090576	Gm17055	0.757
ENSMUSG00000079017	Ifi27l2a	0.757
ENSMUSG00000063873	Slc24a3	0.756
ENSMUSG00000104508	Gm37735	0.755
ENSMUSG00000100257	C4bp-ps1	0.755
ENSMUSG00000051652	Lrrc3	0.755
ENSMUSG00000047841	BC051628	0.754
ENSMUSG00000061906	Ugt2b38	0.754
ENSMUSG00000102063	Gm28706	0.753
ENSMUSG00000102841	Gm38036	0.753
ENSMUSG00000083789	Gm6092	0.752
ENSMUSG00000035045	Zc3h12b	0.752
ENSMUSG00000106543	Gm43378	0.752
ENSMUSG00000086010	Gm15318	0.752
ENSMUSG00000099552	9830004L10Rik	0.751
ENSMUSG00000098896	Mir3473g	0.751
ENSMUSG00000086992	Gm15941	0.751
ENSMUSG00000023047	Amhr2	0.751
ENSMUSG00000026315	Serpinb8	0.75
ENSMUSG00000102504	Gm21955	0.75
ENSMUSG00000070834	Gm13015	0.75
ENSMUSG00000025489	Ifitm5	0.75
ENSMUSG00000027505	Fam209	0.749
ENSMUSG00000097645	Gm26863	0.749
ENSMUSG00000103241	Gm38089	0.748
ENSMUSG00000092891	Gm23810	0.748
ENSMUSG00000085779	Atcayos	0.748
ENSMUSG00000048349	Pou4f1	0.748
ENSMUSG00000092354	Gm20548	0.747
ENSMUSG00000097009	Gm26861	0.747
ENSMUSG00000093716	Gm19815	0.747
ENSMUSG00000102621	Gm37674	0.746
ENSMUSG00000097620	4921514A10Rik	0.746
ENSMUSG00000046182	Gsg1l	0.746
ENSMUSG00000091053	Gm9742	0.746
ENSMUSG00000101016	Gm2325	0.746
ENSMUSG00000101905	4930439D14Rik	0.745
ENSMUSG00000087660	B230398E01Rik	0.745
ENSMUSG00000103761	Gm37859	0.745
ENSMUSG00000068638	4930403O15Rik	0.745
ENSMUSG00000023153	Tmem52	0.744
ENSMUSG00000074183	Gsta1	0.744
ENSMUSG00000101438	Gm19412	0.744
ENSMUSG00000079192	AC125149.1	0.744
ENSMUSG00000046699	Slitrk4	0.743
ENSMUSG00000076315	Mir343	0.743
ENSMUSG00000074179	Gm10639	0.743
ENSMUSG00000033287	Kctd17	0.743
ENSMUSG00000027202	Slc12a1	0.742
ENSMUSG00000104915	Trav15n-2	0.742
ENSMUSG00000104253	Gm37174	0.741
ENSMUSG00000097239	Gm27029	0.741
ENSMUSG00000103123	Gm37390	0.74
ENSMUSG00000081607	Gm15294	0.74
ENSMUSG00000073940	Hbb-bt	0.74
ENSMUSG00000043822	Adamtsl5	0.74
ENSMUSG00000036045	Gm12221	0.74
ENSMUSG00000089976	Gm2389	0.739
ENSMUSG00000104786	Gm43573	0.739
ENSMUSG00000094235	Mup-ps24	0.739
ENSMUSG00000057074	Ces1g	0.739
ENSMUSG00000081650	Gm16181	0.739
ENSMUSG00000039037	St6galnac5	0.738
ENSMUSG00000095703	Gm24829	0.738
ENSMUSG00000082545	Gm12196	0.738
ENSMUSG00000021620	Acot12	0.738
ENSMUSG00000097820	E530011L22Rik	0.737
ENSMUSG00000104814	Gm42979	0.736
ENSMUSG00000029861	Fam131b	0.736
ENSMUSG00000085589	A430078I02Rik	0.736
ENSMUSG00000097675	1700101I11Rik	0.736
ENSMUSG00000105953	Trav15d-2-dv6d-2	0.736
ENSMUSG00000006469	Slc34a3	0.735
ENSMUSG00000017897	Eya2	0.735
ENSMUSG00000086556	Gm15444	0.735
ENSMUSG00000043036	Ccdc63	0.735
ENSMUSG00000029797	Sspo	0.735
ENSMUSG00000096578	Gm9529	0.735
ENSMUSG00000102592	Gm38385	0.734
ENSMUSG00000102179	Gm37868	0.734
ENSMUSG00000047150	1700001C19Rik	0.734
ENSMUSG00000024530	Slmo1	0.734
ENSMUSG00000101662	Gm28499	0.733
ENSMUSG00000086035	Gm12610	0.733
ENSMUSG00000043932	Klri2	0.733
ENSMUSG00000088542	Gm24962	0.733
ENSMUSG00000036557	1700011E24Rik	0.733
ENSMUSG00000048988	Elfn1	0.732
ENSMUSG00000096606	Tpbgl	0.732
ENSMUSG00000020644	Id2	0.732
ENSMUSG00000019464	Ptger1	0.731
ENSMUSG00000086203	Gm13985	0.73
ENSMUSG00000098685	Gm27224	0.73
ENSMUSG00000024302	Dtna	0.729
ENSMUSG00000102713	Gm29994	0.729
ENSMUSG00000102875	Gm37139	0.728
ENSMUSG00000036040	Adamtsl2	0.728
ENSMUSG00000012819	Cdh23	0.728
ENSMUSG00000047189	Gm9818	0.728
ENSMUSG00000050321	Neto1	0.728
ENSMUSG00000103170	Gm37170	0.727
ENSMUSG00000105826	Gm43819	0.727
ENSMUSG00000030278	Cidec	0.727
ENSMUSG00000068349	Gml	0.727
ENSMUSG00000102951	Gm37216	0.727
ENSMUSG00000102972	Gm37348	0.726
ENSMUSG00000029082	Bst1	0.726
ENSMUSG00000086727	4931428L18Rik	0.725
ENSMUSG00000103822	6030460B20Rik	0.724
ENSMUSG00000015224	Cyp2j9	0.724
ENSMUSG00000094689	Ighv1-81	0.724
ENSMUSG00000053279	Aldh1a1	0.724
ENSMUSG00000085012	Gm15492	0.723
ENSMUSG00000053687	Dpep2	0.723
ENSMUSG00000095442	Ighv1-4	0.723
ENSMUSG00000087176	D230022J07Rik	0.722
ENSMUSG00000078956	Gm14221	0.722
ENSMUSG00000054252	Fgfr3	0.722
ENSMUSG00000037801	Iqch	0.722
ENSMUSG00000009097	Tbx1	0.722
ENSMUSG00000087579	1500017E21Rik	0.722
ENSMUSG00000104118	Gm37298	0.721
ENSMUSG00000085876	Gm12409	0.721
ENSMUSG00000030785	Cox6a2	0.721
ENSMUSG00000082816	Gm11953	0.721
ENSMUSG00000021701	Plk2	0.721
ENSMUSG00000074507	Gm14340	0.72
ENSMUSG00000101641	Gm29560	0.72
ENSMUSG00000082360	Gm8814	0.719
ENSMUSG00000095813	Defa-ps1	0.719
ENSMUSG00000085733	Arhgap27os1	0.719
ENSMUSG00000100280	Gm28417	0.718
ENSMUSG00000102717	Gm37759	0.718
ENSMUSG00000019359	Gdpd2	0.718
ENSMUSG00000092592	Gm20449	0.718
ENSMUSG00000099210	Mir7051	0.718
ENSMUSG00000087295	Gm11193	0.718
ENSMUSG00000021647	Cartpt	0.718
ENSMUSG00000002799	Jag2	0.718
ENSMUSG00000086695	Gm15247	0.717
ENSMUSG00000034645	Zyg11a	0.717
ENSMUSG00000105071	Gm43336	0.717
ENSMUSG00000091002	Tcerg1l	0.717
ENSMUSG00000025383	Il23a	0.717
ENSMUSG00000085276	Gm15812	0.717
ENSMUSG00000100291	2310069B03Rik	0.716
ENSMUSG00000055704	Gm9978	0.716
ENSMUSG00000057933	Gsta2	0.716
ENSMUSG00000099406	Gm29408	0.716
ENSMUSG00000000318	Clec10a	0.716
ENSMUSG00000037432	Fer1l5	0.715
ENSMUSG00000100786	Gm28940	0.715
ENSMUSG00000006205	Htra1	0.715
ENSMUSG00000054764	Mtnr1a	0.715
ENSMUSG00000097259	Gm26766	0.715
ENSMUSG00000028328	Tmod1	0.714
ENSMUSG00000037731	Themis2	0.714
ENSMUSG00000078486	Perm1	0.714
ENSMUSG00000033427	Upb1	0.714
ENSMUSG00000098037	Gm7765	0.714
ENSMUSG00000105691	Gm42876	0.713
ENSMUSG00000002992	Apoc2	0.713
ENSMUSG00000051113	Fam71e1	0.713
ENSMUSG00000097592	4930500F10Rik	0.713
ENSMUSG00000001510	Dlx3	0.713
ENSMUSG00000104109	Gm30292	0.712
ENSMUSG00000019997	Ctgf	0.712
ENSMUSG00000099443	Gm14478	0.711
ENSMUSG00000095388	Gm10681	0.711
ENSMUSG00000104647	Gm43485	0.711
ENSMUSG00000063177	Klk1b27	0.711
ENSMUSG00000032368	Zic1	0.711
ENSMUSG00000044787	Spata32	0.711
ENSMUSG00000077239	Snord66	0.711
ENSMUSG00000036492	Rnf39	0.711
ENSMUSG00000060177	Klk1b22	0.71
ENSMUSG00000084846	A730011C13Rik	0.709
ENSMUSG00000093060	Mir5104	0.709
ENSMUSG00000093149	Gm23374	0.709
ENSMUSG00000094030	Gm21833	0.709
ENSMUSG00000086166	Gm14342	0.708
ENSMUSG00000083830	Gm8839	0.708
ENSMUSG00000105666	Gm18711	0.708
ENSMUSG00000042788	Fam166b	0.707
ENSMUSG00000085560	C230038L03Rik	0.707
ENSMUSG00000044986	Tst	0.707
ENSMUSG00000023905	Tnfrsf12a	0.707
ENSMUSG00000100969	1700030N03Rik	0.707
ENSMUSG00000024873	Cnih2	0.707
ENSMUSG00000103467	Gm38245	0.706
ENSMUSG00000084040	NA	0.706
ENSMUSG00000027803	Wwtr1	0.706
ENSMUSG00000029121	Crmp1	0.706
ENSMUSG00000098280	Mir7687	0.706
ENSMUSG00000075602	Ly6a	0.706
ENSMUSG00000048003	Catsper4	0.705
ENSMUSG00000102224	4930447F24Rik	0.705
ENSMUSG00000020891	Alox8	0.705
ENSMUSG00000097033	Gm26819	0.705
ENSMUSG00000048399	Tprg	0.705
ENSMUSG00000097533	Gm26590	0.704
ENSMUSG00000057054	Inca1	0.704
ENSMUSG00000075334	Rprm	0.703
ENSMUSG00000041700	Lhfpl1	0.703
ENSMUSG00000086885	Gm13846	0.703
ENSMUSG00000059042	Klk1b9	0.703
ENSMUSG00000034041	Lyl1	0.703
ENSMUSG00000102581	Gm37443	0.702
ENSMUSG00000063713	Klk1b24	0.702
ENSMUSG00000066515	Klk1b3	0.702
ENSMUSG00000047992	Fam69c	0.702
ENSMUSG00000084686	Gm22027	0.701
ENSMUSG00000051855	Mest	0.701
ENSMUSG00000096467	Scgb2b19	0.701
ENSMUSG00000056158	Car10	0.701
ENSMUSG00000053411	Cbx7	0.701
ENSMUSG00000085070	Gm13211	0.7
ENSMUSG00000098183	Gm27010	0.7
ENSMUSG00000078252	Krtap17-1	0.7
ENSMUSG00000064032	Gm10143	0.7
ENSMUSG00000026950	Neb	0.699
ENSMUSG00000084919	Ptprtos	0.699
ENSMUSG00000091133	Gm17108	0.699
ENSMUSG00000044456	Rin3	0.699
ENSMUSG00000105167	Snord43	0.699
ENSMUSG00000018459	Slc13a3	0.698
ENSMUSG00000004654	Ghrhr	0.698
ENSMUSG00000091044	NA	0.698
ENSMUSG00000086382	Chrna1os	0.697
ENSMUSG00000103107	Gm9867	0.697
ENSMUSG00000091415	Ak9	0.697
ENSMUSG00000102543	Pcdhgc5	0.697
ENSMUSG00000071658	Gng3	0.697
ENSMUSG00000035121	Neil2	0.696
ENSMUSG00000036295	Lrrn3	0.696
ENSMUSG00000104377	Gm37515	0.695
ENSMUSG00000068417	Pnp2	0.695
ENSMUSG00000089645	Gm5766	0.695
ENSMUSG00000098552	Gm27217	0.695
ENSMUSG00000067229	Cyp2c66	0.695
ENSMUSG00000086740	Gm17029	0.694
ENSMUSG00000086401	Gm15559	0.694
ENSMUSG00000089795	Hmgb3-ps	0.694
ENSMUSG00000006403	Adamts4	0.693
ENSMUSG00000004939	Nmrk2	0.693
ENSMUSG00000026536	Mnda	0.692
ENSMUSG00000103443	Gm37132	0.692
ENSMUSG00000087262	NA	0.692
ENSMUSG00000033029	1700088E04Rik	0.692
ENSMUSG00000024501	Dpysl3	0.692
ENSMUSG00000086544	Chn1os3	0.691
ENSMUSG00000031635	Anxa10	0.691
ENSMUSG00000086889	Phf2os1	0.691
ENSMUSG00000083132	NA	0.69
ENSMUSG00000105740	Gm42685	0.689
ENSMUSG00000063903	Klk1	0.689
ENSMUSG00000030844	Rgs10	0.689
ENSMUSG00000044811	AF251705	0.689
ENSMUSG00000064115	Cadm2	0.689
ENSMUSG00000000489	Pdgfb	0.688
ENSMUSG00000102662	Gm38377	0.687
ENSMUSG00000009670	Tex11	0.687
ENSMUSG00000006345	Ggt1	0.687
ENSMUSG00000085763	Smc2os	0.686
ENSMUSG00000029638	Glcci1	0.686
ENSMUSG00000087532	Gm15938	0.686
ENSMUSG00000026514	Cnih3	0.685
ENSMUSG00000038253	Hoxa5	0.685
ENSMUSG00000092212	Slc22a13b-ps	0.685
ENSMUSG00000089664	Gm12494	0.684
ENSMUSG00000028713	Cyp4b1	0.684
ENSMUSG00000025496	Drd4	0.684
ENSMUSG00000038594	Cep85l	0.684
ENSMUSG00000106368	Gm44453	0.684
ENSMUSG00000020848	Doc2b	0.684
ENSMUSG00000097960	A330074K22Rik	0.683
ENSMUSG00000065591	Gm22753	0.683
ENSMUSG00000065489	Mir365-2	0.683
ENSMUSG00000086089	Gm11640	0.683
ENSMUSG00000038523	1700003F12Rik	0.682
ENSMUSG00000088573	Gm24530	0.682
ENSMUSG00000034324	Tmem132c	0.68
ENSMUSG00000070511	Gm10295	0.68
ENSMUSG00000085192	Gm12195	0.679
ENSMUSG00000064964	Gm25147	0.678
ENSMUSG00000032841	Prr5l	0.678
ENSMUSG00000067276	Capn6	0.678
ENSMUSG00000085236	2610206C17Rik	0.678
ENSMUSG00000021573	Tppp	0.678
ENSMUSG00000024734	Zp1	0.678
ENSMUSG00000066513	Klk1b4	0.677
ENSMUSG00000032420	Nt5e	0.677
ENSMUSG00000086684	Gm12590	0.677
ENSMUSG00000088224	Gm25406	0.677
ENSMUSG00000079440	Alpi	0.676
ENSMUSG00000103135	Gm37979	0.676
ENSMUSG00000056947	Mab21l1	0.676
ENSMUSG00000103591	Gm38365	0.675
ENSMUSG00000034771	Tle2	0.675
ENSMUSG00000062470	Fbxl12os	0.675
ENSMUSG00000021070	Bdkrb2	0.675
ENSMUSG00000022309	Angpt1	0.675
ENSMUSG00000022587	Ly6e	0.675
ENSMUSG00000036242	3632451O06Rik	0.674
ENSMUSG00000075596	B130006D01Rik	0.674
ENSMUSG00000099728	Gm8510	0.674
ENSMUSG00000104935	Gm43414	0.673
ENSMUSG00000106089	Gm9419	0.673
ENSMUSG00000021732	Fgf10	0.673
ENSMUSG00000092265	Gm5682	0.673
ENSMUSG00000101449	Gm17791	0.672
ENSMUSG00000079489	C030013D06Rik	0.672
ENSMUSG00000022445	Cyp2d26	0.672
ENSMUSG00000100599	1700120C14Rik	0.672
ENSMUSG00000025020	Slit1	0.672
ENSMUSG00000049515	Espnl	0.671
ENSMUSG00000032680	6820408C15Rik	0.671
ENSMUSG00000082855	Gm14537	0.671
ENSMUSG00000055128	Cgrrf1	0.671
ENSMUSG00000050359	Sprr1a	0.67
ENSMUSG00000097504	4930516B21Rik	0.67
ENSMUSG00000098224	Gm7985	0.67
ENSMUSG00000080364	Gm25777	0.669
ENSMUSG00000001823	Hoxd12	0.668
ENSMUSG00000085963	NA	0.668
ENSMUSG00000106500	Gm42540	0.668
ENSMUSG00000097812	Gm26812	0.668
ENSMUSG00000043885	Slc36a4	0.668
ENSMUSG00000084837	1700108N11Rik	0.667
ENSMUSG00000066516	Klk1b21	0.667
ENSMUSG00000030827	Fgf21	0.667
ENSMUSG00000098223	Gm4891	0.666
ENSMUSG00000059864	Olfr1393	0.666
ENSMUSG00000078937	Cpt1b	0.666
ENSMUSG00000090486	BC035947	0.665
ENSMUSG00000028236	Sdr16c5	0.665
ENSMUSG00000034762	Glis1	0.665
ENSMUSG00000097739	Gm2539	0.665
ENSMUSG00000065663	Gm22579	0.665
ENSMUSG00000097128	Gm26884	0.665
ENSMUSG00000081257	Gm13607	0.664
ENSMUSG00000074607	Tox2	0.664
ENSMUSG00000104835	Gm5547	0.664
ENSMUSG00000094695	Gm21953	0.664
ENSMUSG00000079174	Gm3054	0.664
ENSMUSG00000086773	Gm16192	0.664
ENSMUSG00000091682	Tcrg-C3	0.664
ENSMUSG00000032262	Elovl4	0.663
ENSMUSG00000020830	Vmo1	0.663
ENSMUSG00000065582	Mir194-2	0.663
ENSMUSG00000024672	Ms4a7	0.663
ENSMUSG00000082996	Gm6238	0.662
ENSMUSG00000073821	8030451A03Rik	0.662
ENSMUSG00000103999	Gm38026	0.661
ENSMUSG00000084861	1700095J07Rik	0.661
ENSMUSG00000066512	Klk1b5	0.661
ENSMUSG00000056797	Gm4889	0.661
ENSMUSG00000050296	Abca12	0.66
ENSMUSG00000079639	Rhox4a	0.66
ENSMUSG00000086368	Gm13830	0.66
ENSMUSG00000022438	Parvb	0.66
ENSMUSG00000103306	Gm37801	0.659
ENSMUSG00000082305	Gm2420	0.659
ENSMUSG00000029490	Mfsd7a	0.659
ENSMUSG00000089889	0610040B10Rik	0.659
ENSMUSG00000032122	Slc37a2	0.659
ENSMUSG00000104674	Gm42756	0.659
ENSMUSG00000014609	Chrne	0.659
ENSMUSG00000101066	Gm8498	0.659
ENSMUSG00000025069	Gsto2	0.659
ENSMUSG00000073752	Gm10570	0.658
ENSMUSG00000098041	Gm26981	0.658
ENSMUSG00000091997	Gm6611	0.658
ENSMUSG00000073448	Gm10509	0.658
ENSMUSG00000087346	Gm5699	0.657
ENSMUSG00000087785	Gm23172	0.657
ENSMUSG00000038298	Pdzk1	0.657
ENSMUSG00000105285	Gm43238	0.657
ENSMUSG00000102211	Gm37490	0.656
ENSMUSG00000105516	Gm43536	0.656
ENSMUSG00000093385	A330044P14Rik	0.656
ENSMUSG00000035686	Thrsp	0.656
ENSMUSG00000064125	Prr36	0.656
ENSMUSG00000047773	Ankfn1	0.656
ENSMUSG00000094472	Gm21897	0.656
ENSMUSG00000016498	Pdcd1lg2	0.656
ENSMUSG00000103532	Gm4430	0.655
ENSMUSG00000028427	Aqp7	0.655
ENSMUSG00000089337	Gm24346	0.655
ENSMUSG00000063063	Ctnna2	0.655
ENSMUSG00000099181	Mir6905	0.655
ENSMUSG00000093629	Prox2os	0.655
ENSMUSG00000083113	Rpl10-ps4	0.654
ENSMUSG00000070687	Htr1d	0.654
ENSMUSG00000105107	Gm43412	0.654
ENSMUSG00000091735	Gpr62	0.654
ENSMUSG00000010122	Slc47a1	0.654
ENSMUSG00000097102	2310069G16Rik	0.654
ENSMUSG00000024868	Dkk1	0.654
ENSMUSG00000101952	Gm10550	0.653
ENSMUSG00000103772	Gm36933	0.653
ENSMUSG00000082208	Gm15379	0.653
ENSMUSG00000093806	Asmt	0.653
ENSMUSG00000102620	Gm37675	0.653
ENSMUSG00000046854	Pip5kl1	0.652
ENSMUSG00000037379	Spon2	0.652
ENSMUSG00000014329	Bicc1	0.652
ENSMUSG00000096024	Gm17174	0.652
ENSMUSG00000061701	Fbxw20	0.652
ENSMUSG00000102654	Ighv1-21	0.652
ENSMUSG00000043488	Frmd8os	0.652
ENSMUSG00000100480	Gm29156	0.651
ENSMUSG00000027208	Fgf7	0.651
ENSMUSG00000031576	Kcnu1	0.651
ENSMUSG00000036339	Tmem260	0.651
ENSMUSG00000026774	4931423N10Rik	0.65
ENSMUSG00000081099	Gm5270	0.65
ENSMUSG00000066000	2610305D13Rik	0.65
ENSMUSG00000038641	Akr1d1	0.65
ENSMUSG00000030223	Ptpro	0.65
ENSMUSG00000031883	Car7	0.65
ENSMUSG00000073568	Arl14epl	0.65
ENSMUSG00000034226	Rhov	0.649
ENSMUSG00000068762	Gstm6	0.649
ENSMUSG00000094417	Gm13243	0.649
ENSMUSG00000104641	Gm43290	0.649
ENSMUSG00000030249	Abcc9	0.649
ENSMUSG00000097372	Gm26876	0.649
ENSMUSG00000075702	Selm	0.649
ENSMUSG00000103156	Gm38293	0.648
ENSMUSG00000049571	Cfap46	0.648
ENSMUSG00000084793	Gm2568	0.648
ENSMUSG00000024354	Slc23a1	0.648
ENSMUSG00000085057	Gm13415	0.647
ENSMUSG00000030226	Lmo3	0.647
ENSMUSG00000085564	Gm12198	0.646
ENSMUSG00000055072	Gm9964	0.646
ENSMUSG00000053168	9030619P08Rik	0.646
ENSMUSG00000084393	Gm14101	0.645
ENSMUSG00000080844	Gm14107	0.645
ENSMUSG00000071537	Klrg2	0.645
ENSMUSG00000092659	Mir3100	0.645
ENSMUSG00000042371	Slc5a10	0.645
ENSMUSG00000104083	Gm29739	0.644
ENSMUSG00000090618	Gm8379	0.644
ENSMUSG00000098164	Gm5493	0.644
ENSMUSG00000044485	Klk1b11	0.643
ENSMUSG00000081853	Gm13735	0.642
ENSMUSG00000087338	Scpep1os	0.642
ENSMUSG00000098790	Mir6942	0.642
ENSMUSG00000089715	Cbx6	0.642
ENSMUSG00000102650	Gm19863	0.641
ENSMUSG00000035934	Pknox2	0.641
ENSMUSG00000046490	Rnf222	0.641
ENSMUSG00000099874	Gm29629	0.64
ENSMUSG00000079451	Tmprss11g	0.64
ENSMUSG00000030004	Nat8	0.639
ENSMUSG00000044807	Zfp354c	0.639
ENSMUSG00000085881	Gm15912	0.639
ENSMUSG00000086105	Gm11636	0.638
ENSMUSG00000052229	Gpr17	0.638
ENSMUSG00000079495	Gm11128	0.637
ENSMUSG00000050108	Bpifc	0.637
ENSMUSG00000037593	BC030499	0.637
ENSMUSG00000025934	Gsta3	0.636
ENSMUSG00000079110	Capn3	0.636
ENSMUSG00000031325	4930519F16Rik	0.636
ENSMUSG00000065767	Gm23849	0.636
ENSMUSG00000086478	Gm14102	0.635
ENSMUSG00000094719	Gm5108	0.635
ENSMUSG00000056411	Gm12500	0.634
ENSMUSG00000105233	Gm20568	0.634
ENSMUSG00000028487	Bnc2	0.634
ENSMUSG00000030806	Stx1b	0.634
ENSMUSG00000022245	Skor1	0.634
ENSMUSG00000099455	Gm29288	0.634
ENSMUSG00000051732	Pabpc2	0.634
ENSMUSG00000032087	Dscaml1	0.633
ENSMUSG00000093076	Mir3082	0.633
ENSMUSG00000069136	A130006I12Rik	0.632
ENSMUSG00000094562	Trav13-4-dv7	0.632
ENSMUSG00000020866	Cacna1g	0.632
ENSMUSG00000035179	Ppp1r32	0.632
ENSMUSG00000029644	Pdx1	0.631
ENSMUSG00000020014	Cfap54	0.631
ENSMUSG00000034911	Ushbp1	0.631
ENSMUSG00000032098	Treh	0.631
ENSMUSG00000075122	Cd80	0.631
ENSMUSG00000044176	Spink10	0.631
ENSMUSG00000032946	Rasgrp2	0.631
ENSMUSG00000086108	Gm5602	0.63
ENSMUSG00000092253	H2-Q3	0.63
ENSMUSG00000073899	Olfr1532-ps1	0.629
ENSMUSG00000004668	Abca13	0.629
ENSMUSG00000086468	Etaa1os	0.629
ENSMUSG00000084088	Gm12941	0.628
ENSMUSG00000085211	B430219N15Rik	0.628
ENSMUSG00000052525	Spdya	0.628
ENSMUSG00000085020	2310081O03Rik	0.627
ENSMUSG00000073680	Tmem88b	0.627
ENSMUSG00000094083	Gm1604a	0.627
ENSMUSG00000015599	Ttbk1	0.627
ENSMUSG00000106365	Gm43568	0.626
ENSMUSG00000105294	Gm43304	0.626
ENSMUSG00000066319	Rtp3	0.626
ENSMUSG00000057058	Skap1	0.626
ENSMUSG00000096107	Gm16505	0.626
ENSMUSG00000038415	Foxq1	0.626
ENSMUSG00000094799	AC125149.4	0.626
ENSMUSG00000101958	Gm19085	0.625
ENSMUSG00000082134	Gm15236	0.625
ENSMUSG00000104990	Gm43504	0.625
ENSMUSG00000074336	Apoc4	0.625
ENSMUSG00000078384	NA	0.625
ENSMUSG00000045377	Tmem88	0.625
ENSMUSG00000103303	Gm37802	0.624
ENSMUSG00000102463	1700003N22Rik	0.624
ENSMUSG00000033981	Gria2	0.624
ENSMUSG00000061601	Pclo	0.624
ENSMUSG00000073753	Gm10571	0.622
ENSMUSG00000085300	Gm16345	0.622
ENSMUSG00000103146	Gm37745	0.621
ENSMUSG00000002944	Cd36	0.621
ENSMUSG00000036928	Stag3	0.621
ENSMUSG00000020884	Asgr1	0.621
ENSMUSG00000068105	Tnfrsf13c	0.621
ENSMUSG00000103013	Gm37503	0.62
ENSMUSG00000103732	Gm38315	0.62
ENSMUSG00000017969	Ptgis	0.62
ENSMUSG00000104339	C130089K02Rik	0.62
ENSMUSG00000074028	Slc22a13	0.62
ENSMUSG00000071073	Lrrc73	0.62
ENSMUSG00000091636	A330050F15Rik	0.62
ENSMUSG00000026807	Ak8	0.619
ENSMUSG00000027339	Rassf2	0.619
ENSMUSG00000040690	Col16a1	0.619
ENSMUSG00000020829	Slc46a1	0.619
ENSMUSG00000097800	B230344G16Rik	0.619
ENSMUSG00000089317	Snord123	0.619
ENSMUSG00000044022	Pcdhb21	0.619
ENSMUSG00000102718	Gm37761	0.618
ENSMUSG00000039552	Rsph4a	0.618
ENSMUSG00000037129	Tmprss13	0.618
ENSMUSG00000013419	Zfp651	0.618
ENSMUSG00000089907	Gm16169	0.618
ENSMUSG00000036587	Fut7	0.617
ENSMUSG00000083846	Gm13797	0.617
ENSMUSG00000081551	Gm14654	0.617
ENSMUSG00000001985	Grik3	0.617
ENSMUSG00000105565	Gm43566	0.617
ENSMUSG00000032377	Plscr4	0.617
ENSMUSG00000066438	Plekhd1	0.617
ENSMUSG00000106437	Gm43053	0.616
ENSMUSG00000077426	Gm26387	0.616
ENSMUSG00000029675	Eln	0.616
ENSMUSG00000073856	Iqck	0.616
ENSMUSG00000017204	Gsdma	0.616
ENSMUSG00000024885	Aldh3b1	0.616
ENSMUSG00000106211	Gm42842	0.615
ENSMUSG00000082432	Gm11231	0.615
ENSMUSG00000089694	Gm4477	0.615
ENSMUSG00000015134	Aldh1a3	0.615
ENSMUSG00000081321	Gm15304	0.615
ENSMUSG00000042115	Klhdc8a	0.614
ENSMUSG00000101493	2810405F17Rik	0.614
ENSMUSG00000056004	9330182L06Rik	0.614
ENSMUSG00000074657	Kif5a	0.614
ENSMUSG00000094247	Gm23968	0.613
ENSMUSG00000106321	Gm43674	0.613
ENSMUSG00000086610	Gm15408	0.613
ENSMUSG00000045246	Kcng4	0.613
ENSMUSG00000049252	Lrp1b	0.612
ENSMUSG00000053852	Adgrg4	0.612
ENSMUSG00000102370	Gm37973	0.612
ENSMUSG00000046607	Hrk	0.612
ENSMUSG00000040907	Atp1a3	0.612
ENSMUSG00000087175	Gm15133	0.612
ENSMUSG00000102481	Gm37925	0.611
ENSMUSG00000031104	Rab33a	0.611
ENSMUSG00000038886	Man2a2	0.611
ENSMUSG00000024136	Dnase1l2	0.611
ENSMUSG00000027070	Lrp2	0.61
ENSMUSG00000043165	Lor	0.61
ENSMUSG00000105986	Gm43065	0.61
ENSMUSG00000082310	Gm12904	0.61
ENSMUSG00000106438	Gm42749	0.61
ENSMUSG00000098945	Gm27150	0.61
ENSMUSG00000024738	Pga5	0.61
ENSMUSG00000081557	Gm5697	0.609
ENSMUSG00000100213	Gm28151	0.609
ENSMUSG00000097840	Gm26756	0.609
ENSMUSG00000076492	Trbj2-1	0.609
ENSMUSG00000068407	Rnase12	0.609
ENSMUSG00000101867	C78334	0.609
ENSMUSG00000103693	Gm37529	0.608
ENSMUSG00000086710	Gm13465	0.608
ENSMUSG00000058897	Col25a1	0.608
ENSMUSG00000019178	Styxl1	0.608
ENSMUSG00000086946	Gm15527	0.608
ENSMUSG00000037463	Fbxo27	0.608
ENSMUSG00000097527	1700112J16Rik	0.608
ENSMUSG00000039954	Stk32a	0.608
ENSMUSG00000084897	Gm14226	0.607
ENSMUSG00000040963	Asgr2	0.607
ENSMUSG00000086154	Gm16196	0.607
ENSMUSG00000042041	2010003K11Rik	0.607
ENSMUSG00000079471	Gm7325	0.606
ENSMUSG00000103980	Gm37450	0.605
ENSMUSG00000085543	Gm13568	0.605
ENSMUSG00000020297	Nsg2	0.605
ENSMUSG00000101995	Gm29480	0.604
ENSMUSG00000009614	Sardh	0.604
ENSMUSG00000102151	Gm37472	0.604
ENSMUSG00000058624	Gda	0.604
ENSMUSG00000076937	Iglc2	0.603
ENSMUSG00000070690	5830473C10Rik	0.602
ENSMUSG00000085972	1110028F11Rik	0.602
ENSMUSG00000083100	Gm6044	0.601
ENSMUSG00000045912	C2cd4c	0.601
ENSMUSG00000103164	Gm38150	0.601
ENSMUSG00000041536	Serpina3a	0.601
ENSMUSG00000084915	C230037L18Rik	0.601
ENSMUSG00000085800	1700066O22Rik	0.601
ENSMUSG00000053963	6330403A02Rik	0.6
ENSMUSG00000026621	2001-03-01	0.6
ENSMUSG00000093031	Gm22662	0.6
ENSMUSG00000089665	Fcor	0.6
ENSMUSG00000104292	Gm38042	0.6
ENSMUSG00000072672	Duxbl3	0.6
ENSMUSG00000085078	C030013C21Rik	0.6
ENSMUSG00000085693	Gm13371	0.599
ENSMUSG00000088139	Gm27343	0.599
ENSMUSG00000106491	Gm42446	0.599
ENSMUSG00000106638	NA	0.599
ENSMUSG00000101132	Gm8000	0.599
ENSMUSG00000101220	Gm6717	0.598
ENSMUSG00000083611	Gm8832	0.598
ENSMUSG00000105022	Gm43537	0.598
ENSMUSG00000104951	Gm43413	0.598
ENSMUSG00000017491	Rarb	0.598
ENSMUSG00000083171	Gm12321	0.598
ENSMUSG00000038224	Serpinf2	0.598
ENSMUSG00000082917	Gm11440	0.598
ENSMUSG00000094281	Gm8034	0.598
ENSMUSG00000102664	Gm38380	0.597
ENSMUSG00000025597	Klhl4	0.597
ENSMUSG00000089975	Gm7420	0.597
ENSMUSG00000092073	Gm6205	0.597
ENSMUSG00000097231	Gm26852	0.596
ENSMUSG00000065653	Gm23105	0.596
ENSMUSG00000014782	Plekhg4	0.596
ENSMUSG00000092840	Gm24331	0.596
ENSMUSG00000031329	Tsx	0.595
ENSMUSG00000105347	Gm43503	0.595
ENSMUSG00000010307	Tmem86a	0.595
ENSMUSG00000100483	Gm28237	0.594
ENSMUSG00000098053	Gm27033	0.594
ENSMUSG00000097839	Gm26909	0.594
ENSMUSG00000064508	n-R5s96	0.594
ENSMUSG00000082576	Gm12058	0.594
ENSMUSG00000091553	Serpina3e-ps	0.594
ENSMUSG00000075555	Gm10863	0.594
ENSMUSG00000065911	Gm24447	0.594
ENSMUSG00000057378	Ryr3	0.593
ENSMUSG00000100714	2010308F09Rik	0.593
ENSMUSG00000031137	Fgf13	0.593
ENSMUSG00000028834	Trim63	0.593
ENSMUSG00000059187	Fam19a1	0.593
ENSMUSG00000038271	Iffo1	0.593
ENSMUSG00000030409	Dmpk	0.593
ENSMUSG00000064793	Gm24356	0.593
ENSMUSG00000087912	Gm24916	0.593
ENSMUSG00000098799	Trgj4	0.593
ENSMUSG00000095730	Vmn2r29	0.592
ENSMUSG00000036764	Dnajc12	0.592
ENSMUSG00000084125	Gm8757	0.591
ENSMUSG00000030359	Pzp	0.591
ENSMUSG00000022877	Hrg	0.591
ENSMUSG00000038987	Cfap157	0.59
ENSMUSG00000104548	Gm43857	0.59
ENSMUSG00000103580	Gm10417	0.59
ENSMUSG00000103967	Gm38214	0.59
ENSMUSG00000082453	Gm11502	0.59
ENSMUSG00000063434	Sorcs3	0.59
ENSMUSG00000083502	Gm14861	0.589
ENSMUSG00000071714	Csf2rb2	0.589
ENSMUSG00000097628	Gm2383	0.588
ENSMUSG00000047935	Gm5607	0.588
ENSMUSG00000097792	Gm27042	0.588
ENSMUSG00000097083	D930019O06Rik	0.587
ENSMUSG00000100768	Gm29055	0.587
ENSMUSG00000105820	Gm43400	0.587
ENSMUSG00000030256	Bhlhe41	0.587
ENSMUSG00000074639	BC089597	0.587
ENSMUSG00000101155	Sly	0.587
ENSMUSG00000081245	Gm6587	0.586
ENSMUSG00000075277	Haglr	0.586
ENSMUSG00000081235	Gm14788	0.586
ENSMUSG00000106446	Gm42970	0.586
ENSMUSG00000080533	Mir1191	0.586
ENSMUSG00000022211	Lrrc16b	0.586
ENSMUSG00000086541	Has2os	0.586
ENSMUSG00000083184	NA	0.585
ENSMUSG00000001901	Kcnh6	0.585
ENSMUSG00000021057	Akap5	0.585
ENSMUSG00000038725	Pkhd1l1	0.585
ENSMUSG00000103332	Pcdhga2	0.584
ENSMUSG00000067656	Slc22a27	0.584
ENSMUSG00000102062	Gm29246	0.583
ENSMUSG00000102305	Gm38192	0.583
ENSMUSG00000102861	Gm37637	0.583
ENSMUSG00000090608	Gm17200	0.583
ENSMUSG00000086438	Asb17os	0.582
ENSMUSG00000006362	Cbfa2t3	0.582
ENSMUSG00000028988	Ctnnbip1	0.581
ENSMUSG00000029431	B3gnt4	0.581
ENSMUSG00000032332	Col12a1	0.581
ENSMUSG00000104768	Gm43257	0.58
ENSMUSG00000087026	A230103J11Rik	0.58
ENSMUSG00000082658	Fau-ps2	0.58
ENSMUSG00000105560	Gm42744	0.579
ENSMUSG00000104706	Gm43421	0.579
ENSMUSG00000069713	4933406P04Rik	0.579
ENSMUSG00000103373	Gm37238	0.579
ENSMUSG00000086607	4930511M06Rik	0.579
ENSMUSG00000104378	Gm37510	0.578
ENSMUSG00000102630	Gm37289	0.578
ENSMUSG00000093599	Mir5620	0.578
ENSMUSG00000003070	Efna2	0.578
ENSMUSG00000088108	Snora47	0.578
ENSMUSG00000104910	Gm43331	0.577
ENSMUSG00000097183	Gm17501	0.577
ENSMUSG00000104479	Gm10305	0.577
ENSMUSG00000029378	Areg	0.577
[truncated: 23,333 more rows]

## Sheet: SI_DESeq_genes_9ST-A_v_WT
EnsGeneID	GeneSymbol	log2FoldChange
ENSMUSG00000092409	Gm9613	4.704
ENSMUSG00000078183	Gm15610	4.554
ENSMUSG00000026167	Wnt10a	4.346
ENSMUSG00000081793	5730416F02Rik	4.206
ENSMUSG00000027376	Prom2	4.17
ENSMUSG00000059058	Tma7-ps	4.038
ENSMUSG00000081800	Gm14200	4.014
ENSMUSG00000070880	Gad1	3.321
ENSMUSG00000063672	Nkx6-3	3.051
ENSMUSG00000031549	Ido2	2.541
ENSMUSG00000103506	Gm38376	2.525
ENSMUSG00000018593	Sparc	2.376
ENSMUSG00000032191	Bcl2l10	2.253
ENSMUSG00000085903	Gm15340	2.188
ENSMUSG00000021999	Cpb2	2.185
ENSMUSG00000020169	Best3	2.18
ENSMUSG00000084175	Gm11372	2.054
ENSMUSG00000031489	Adrb3	2.053
ENSMUSG00000020435	Osbp2	2.011
ENSMUSG00000023078	Cxcl13	2.01
ENSMUSG00000032808	Cyp2c38	2.008
ENSMUSG00000091345	Col6a5	2.003
ENSMUSG00000026609	Ush2a	1.989
ENSMUSG00000022598	Psca	1.975
ENSMUSG00000046317	BC107364	1.916
ENSMUSG00000042102	Dmgdh	1.869
ENSMUSG00000036500	Akp3	1.842
ENSMUSG00000029865	Sval1	1.807
ENSMUSG00000032988	Slc16a8	1.775
ENSMUSG00000042106	Fam212a	1.773
ENSMUSG00000038143	Stox2	1.755
ENSMUSG00000041596	Nlrp5-ps	1.746
ENSMUSG00000021379	Id4	1.734
ENSMUSG00000033209	Ttc28	1.692
ENSMUSG00000032135	Mcam	1.674
ENSMUSG00000094800	Gm9780	1.661
ENSMUSG00000097615	Gm2061	1.657
ENSMUSG00000038070	Cntln	1.559
ENSMUSG00000042118	Bhmt2	1.533
ENSMUSG00000078949	R3hdml	1.526
ENSMUSG00000040808	S100g	1.525
ENSMUSG00000005640	Insrr	1.494
ENSMUSG00000026679	Enkur	1.449
ENSMUSG00000021850	1700011H14Rik	1.441
ENSMUSG00000037492	Zmat4	1.432
ENSMUSG00000057400	Ces1c	1.43
ENSMUSG00000021719	Rgs7bp	1.427
ENSMUSG00000046807	Lrrc75b	1.426
ENSMUSG00000019194	Scn1b	1.416
ENSMUSG00000026934	Lhx3	1.412
ENSMUSG00000023868	Pde10a	1.404
ENSMUSG00000046997	Spsb4	1.397
ENSMUSG00000072494	Ppp1r3e	1.385
ENSMUSG00000001334	Fndc5	1.375
ENSMUSG00000071177	Serpina1d	1.356
ENSMUSG00000092071	A230065N10Rik	1.345
ENSMUSG00000014846	Tppp3	1.341
ENSMUSG00000023249	Parp3	1.337
ENSMUSG00000074121	Ntf5	1.334
ENSMUSG00000071178	Serpina1b	1.333
ENSMUSG00000003436	Dll3	1.332
ENSMUSG00000010066	Cacna2d2	1.309
ENSMUSG00000090555	Gm8893	1.302
ENSMUSG00000025002	Cyp2c55	1.3
ENSMUSG00000066366	Serpina1a	1.27
ENSMUSG00000097431	Gm26782	1.262
ENSMUSG00000075552	Cyp3a41b	1.258
ENSMUSG00000025551	Fgf14	1.252
ENSMUSG00000023495	Pcbp4	1.251
ENSMUSG00000036030	Prtg	1.239
ENSMUSG00000072674	Plac9b	1.226
ENSMUSG00000093989	Rnasek	1.206
ENSMUSG00000075551	Cyp3a41a	1.204
ENSMUSG00000063133	Klk1b1	1.19
ENSMUSG00000102564	Gm37035	1.186
ENSMUSG00000095066	Defa20	1.185
ENSMUSG00000074447	Defa21	1.181
ENSMUSG00000078627	2010-03-01	1.174
ENSMUSG00000072676	Tmem254a	1.16
ENSMUSG00000028435	Aqp3	1.156
ENSMUSG00000021867	Tmem254b	1.156
ENSMUSG00000072680	Tmem254c	1.153
ENSMUSG00000038580	Sct	1.147
ENSMUSG00000030643	Rab30	1.137
ENSMUSG00000072849	Serpina1e	1.114
ENSMUSG00000097972	Scgb2b15	1.108
ENSMUSG00000027674	Pex5l	1.106
ENSMUSG00000031561	Tenm3	1.106
ENSMUSG00000031760	Mt3	1.105
ENSMUSG00000031849	Comp	1.097
ENSMUSG00000045215	Asxl3	1.083
ENSMUSG00000026211	Obsl1	1.075
ENSMUSG00000079015	Serpina1c	1.062
ENSMUSG00000034684	Sema3f	1.054
ENSMUSG00000064225	Paqr9	1.044
ENSMUSG00000000126	Wnt9a	1.036
ENSMUSG00000031647	Mfap3l	1.033
ENSMUSG00000029369	Afm	1.015
ENSMUSG00000020032	Nuak1	0.983
ENSMUSG00000017868	Sgk2	0.98
ENSMUSG00000036216	Leap2	0.975
ENSMUSG00000032500	Dclk3	0.972
ENSMUSG00000084110	Gm4992	0.964
ENSMUSG00000019843	Fyn	0.964
ENSMUSG00000096295	Defa2	0.963
ENSMUSG00000017466	Timp2	0.952
ENSMUSG00000034472	Rasd2	0.948
ENSMUSG00000092570	2210019I11Rik	0.947
ENSMUSG00000079419	Ms4a6c	0.945
ENSMUSG00000078964	Ces1b	0.939
ENSMUSG00000073787	Gm10575	0.928
ENSMUSG00000045136	Tubb2b	0.926
ENSMUSG00000035878	Hykk	0.92
ENSMUSG00000018862	Otop3	0.92
ENSMUSG00000037940	Inpp4b	0.916
ENSMUSG00000031972	Acta1	0.915
ENSMUSG00000017697	Ada	0.908
ENSMUSG00000024827	Gldc	0.899
ENSMUSG00000006356	Crip2	0.895
ENSMUSG00000025348	Itga7	0.886
ENSMUSG00000090802	Gm8074	0.886
ENSMUSG00000046213	Cym	0.877
ENSMUSG00000058672	Tubb2a	0.869
ENSMUSG00000050064	Zfp697	0.867
ENSMUSG00000034394	Lif	0.863
ENSMUSG00000074436	Defa-ps18	0.854
ENSMUSG00000032081	Apoc3	0.854
ENSMUSG00000072115	Ang	0.845
ENSMUSG00000038319	Kcnh2	0.84
ENSMUSG00000040740	Slc25a34	0.839
ENSMUSG00000040877	Wdr25	0.836
ENSMUSG00000094687	Defa25	0.831
ENSMUSG00000022098	Bmp1	0.826
ENSMUSG00000026070	Il18r1	0.817
ENSMUSG00000046794	Ppp1r3b	0.806
ENSMUSG00000023247	Guca2a	0.805
ENSMUSG00000019232	Etnppl	0.801
ENSMUSG00000048442	Smim5	0.801
ENSMUSG00000020773	Trim47	0.789
ENSMUSG00000009585	Apobec3	0.781
ENSMUSG00000029759	Pon3	0.779
ENSMUSG00000044646	Zbtb7c	0.776
ENSMUSG00000050335	Lgals3	0.773
ENSMUSG00000074434	Gm6696	0.77
ENSMUSG00000032080	Apoa4	0.761
ENSMUSG00000079017	Ifi27l2a	0.757
ENSMUSG00000074183	Gsta1	0.744
ENSMUSG00000074179	Gm10639	0.743
ENSMUSG00000033287	Kctd17	0.743
ENSMUSG00000043822	Adamtsl5	0.74
ENSMUSG00000085589	A430078I02Rik	0.736
ENSMUSG00000017897	Eya2	0.735
ENSMUSG00000020644	Id2	0.732
ENSMUSG00000030278	Cidec	0.727
ENSMUSG00000015224	Cyp2j9	0.724
ENSMUSG00000054252	Fgfr3	0.722
ENSMUSG00000021701	Plk2	0.721
ENSMUSG00000074507	Gm14340	0.72
ENSMUSG00000002799	Jag2	0.718
ENSMUSG00000057933	Gsta2	0.716
ENSMUSG00000054764	Mtnr1a	0.715
ENSMUSG00000033427	Upb1	0.714
ENSMUSG00000002992	Apoc2	0.713
ENSMUSG00000063177	Klk1b27	0.711
ENSMUSG00000036492	Rnf39	0.711
ENSMUSG00000044986	Tst	0.707
ENSMUSG00000023905	Tnfrsf12a	0.707
ENSMUSG00000027803	Wwtr1	0.706
ENSMUSG00000059042	Klk1b9	0.703
ENSMUSG00000034041	Lyl1	0.703
ENSMUSG00000063713	Klk1b24	0.702
ENSMUSG00000066515	Klk1b3	0.702
ENSMUSG00000053411	Cbx7	0.701
ENSMUSG00000044456	Rin3	0.699
ENSMUSG00000068417	Pnp2	0.695
ENSMUSG00000033029	1700088E04Rik	0.692
ENSMUSG00000024501	Dpysl3	0.692
ENSMUSG00000063903	Klk1	0.689
ENSMUSG00000000489	Pdgfb	0.688
ENSMUSG00000066513	Klk1b4	0.677
ENSMUSG00000022587	Ly6e	0.675
ENSMUSG00000055128	Cgrrf1	0.671
ENSMUSG00000043885	Slc36a4	0.668
ENSMUSG00000066516	Klk1b21	0.667
ENSMUSG00000066512	Klk1b5	0.661
ENSMUSG00000029490	Mfsd7a	0.659
ENSMUSG00000036339	Tmem260	0.651
ENSMUSG00000030223	Ptpro	0.65
ENSMUSG00000034226	Rhov	0.649
ENSMUSG00000075702	Selm	0.649
ENSMUSG00000053168	9030619P08Rik	0.646
ENSMUSG00000104083	Gm29739	0.644
ENSMUSG00000044485	Klk1b11	0.643
ENSMUSG00000038415	Foxq1	0.626
ENSMUSG00000024885	Aldh3b1	0.616
ENSMUSG00000042115	Klhdc8a	0.614
ENSMUSG00000056004	9330182L06Rik	0.614
ENSMUSG00000038886	Man2a2	0.611
ENSMUSG00000042041	2010003K11Rik	0.607
ENSMUSG00000045912	C2cd4c	0.601
ENSMUSG00000038224	Serpinf2	0.598
ENSMUSG00000010307	Tmem86a	0.595
ENSMUSG00000030409	Dmpk	0.593
ENSMUSG00000036764	Dnajc12	0.592
ENSMUSG00000006362	Cbfa2t3	0.582
ENSMUSG00000028988	Ctnnbip1	0.581
ENSMUSG00000046314	Stxbp6	0.576
ENSMUSG00000015647	Lama5	0.575
ENSMUSG00000054893	Zfp667	0.575
ENSMUSG00000019823	Mical1	0.57
ENSMUSG00000023057	Fabp2	0.565
ENSMUSG00000009621	Vav2	0.561
ENSMUSG00000066176	Gm12511	0.561
ENSMUSG00000049971	Glt1d1	0.558
ENSMUSG00000079445	B3gnt7	0.546
ENSMUSG00000000958	Slc7a7	0.546
ENSMUSG00000074912	Gm14207	0.541
ENSMUSG00000027513	Pck1	0.54
ENSMUSG00000036580	Spg20	0.536
ENSMUSG00000026879	Gsn	0.533
ENSMUSG00000030878	Cdr2	0.526
ENSMUSG00000022178	Ajuba	0.526
ENSMUSG00000104923	Gm5865	0.509
ENSMUSG00000020604	Arsg	0.509
ENSMUSG00000030653	Pde2a	0.506
ENSMUSG00000043811	Rtn4r	0.504
ENSMUSG00000044860	Gm1123	0.502
ENSMUSG00000058070	Eml1	0.5
ENSMUSG00000034353	Ramp1	0.497
ENSMUSG00000002504	Slc9a3r2	0.496
ENSMUSG00000097729	2310015A10Rik	0.494
ENSMUSG00000074217	2210011C24Rik	0.493
ENSMUSG00000030103	Bhlhe40	0.491
ENSMUSG00000022048	Dpysl2	0.491
ENSMUSG00000051606	2010001K21Rik	0.488
ENSMUSG00000051726	Kcnf1	0.487
ENSMUSG00000044156	Hepacam2	0.485
ENSMUSG00000002332	Dhrs1	0.484
ENSMUSG00000093805	Gm9994	0.483
ENSMUSG00000048807	Slc35e4	0.481
ENSMUSG00000039616	Mocos	0.48
ENSMUSG00000087476	Rap1gapos	0.477
ENSMUSG00000022340	Sybu	0.477
ENSMUSG00000025085	Ablim1	0.476
ENSMUSG00000026205	Slc23a3	0.475
ENSMUSG00000105532	Gm5279	0.474
ENSMUSG00000055976	Cldn23	0.472
ENSMUSG00000053617	Sh3pxd2a	0.472
ENSMUSG00000027661	Slc2a10	0.471
ENSMUSG00000034265	Zdhhc14	0.471
ENSMUSG00000073608	Gm6086	0.468
ENSMUSG00000039713	Plekhg5	0.467
ENSMUSG00000002885	Adgre5	0.467
ENSMUSG00000094651	Gal3st2	0.464
ENSMUSG00000001025	S100a6	0.461
ENSMUSG00000096914	Galntl6	0.457
ENSMUSG00000035357	Pdzrn3	0.456
ENSMUSG00000035372	1810055G02Rik	0.455
ENSMUSG00000023277	Twf2	0.454
ENSMUSG00000033623	Pcgf3	0.453
ENSMUSG00000051727	Kctd14	0.453
ENSMUSG00000042216	Sgsm1	0.449
ENSMUSG00000006538	Ihh	0.448
ENSMUSG00000003134	Tbc1d8	0.446
ENSMUSG00000054434	Tmem120b	0.446
ENSMUSG00000040365	Trim41	0.444
ENSMUSG00000021876	Rnase4	0.443
ENSMUSG00000031981	Capn9	0.441
ENSMUSG00000038893	Fam117a	0.439
ENSMUSG00000022452	Smdt1	0.439
ENSMUSG00000013523	Bcas1	0.437
ENSMUSG00000029484	Anxa3	0.437
ENSMUSG00000017692	Rhbdl3	0.437
ENSMUSG00000036002	Fam214b	0.436
ENSMUSG00000027765	P2ry1	0.434
ENSMUSG00000047281	Sfn	0.434
ENSMUSG00000026870	Cutal	0.427
ENSMUSG00000039914	Coq10a	0.424
ENSMUSG00000021594	Srd5a1	0.422
ENSMUSG00000001323	Srr	0.421
ENSMUSG00000057596	Trim30d	0.42
ENSMUSG00000042312	S100a13	0.419
ENSMUSG00000041351	Rap1gap	0.416
ENSMUSG00000071711	Mpst	0.416
ENSMUSG00000037553	Zdhhc18	0.415
ENSMUSG00000003518	Dusp3	0.413
ENSMUSG00000021759	Plpp1	0.412
ENSMUSG00000024381	Bin1	0.412
ENSMUSG00000020439	Smtn	0.41
ENSMUSG00000023043	Krt18	0.408
ENSMUSG00000016239	Lonrf3	0.407
ENSMUSG00000012123	Aim1l	0.404
ENSMUSG00000036533	Cdc42ep3	0.404
ENSMUSG00000003752	Itpkc	0.403
ENSMUSG00000018750	Zbtb4	0.402
ENSMUSG00000056836	Gm6851	0.4
ENSMUSG00000042359	Osbpl6	0.399
ENSMUSG00000063172	Hspb11	0.398
ENSMUSG00000010660	Plcd1	0.397
ENSMUSG00000021493	Pdlim7	0.396
ENSMUSG00000032348	Gsta4	0.395
ENSMUSG00000052914	Cyp2j6	0.393
ENSMUSG00000041842	Fhdc1	0.392
ENSMUSG00000038167	Plekhg6	0.389
ENSMUSG00000078670	Fam174b	0.387
ENSMUSG00000023915	Tnfrsf21	0.387
ENSMUSG00000037003	Tns2	0.383
ENSMUSG00000003352	Cacnb3	0.382
ENSMUSG00000066278	Vps37b	0.379
ENSMUSG00000030095	Tmem43	0.378
ENSMUSG00000104205	Gm37396	0.377
ENSMUSG00000040380	Cbln3	0.376
ENSMUSG00000053580	Tanc2	0.376
ENSMUSG00000074873	AI606181	0.375
ENSMUSG00000040268	Plekha1	0.373
ENSMUSG00000046668	Cxxc5	0.371
ENSMUSG00000018927	Ccl6	0.37
ENSMUSG00000054843	Atrnl1	0.37
ENSMUSG00000068551	Zfp467	0.369
ENSMUSG00000008855	Hdac5	0.368
ENSMUSG00000044080	S100a1	0.367
ENSMUSG00000029471	Camkk2	0.367
ENSMUSG00000032463	Faim	0.366
ENSMUSG00000038351	Sgsm2	0.366
ENSMUSG00000082110	Gm11196	0.366
ENSMUSG00000021208	Ifi27l2b	0.366
ENSMUSG00000027314	Dll4	0.364
ENSMUSG00000057315	Arhgap24	0.364
ENSMUSG00000079492	Gm11127	0.363
ENSMUSG00000071379	Hpcal1	0.361
ENSMUSG00000023039	Krt7	0.361
ENSMUSG00000066191	Anks6	0.36
ENSMUSG00000049550	Clip1	0.358
ENSMUSG00000029199	Lias	0.357
ENSMUSG00000021983	Atp8a2	0.357
ENSMUSG00000047617	BC029214	0.355
ENSMUSG00000022450	Ndufa6	0.352
ENSMUSG00000096780	Tmem181b-ps	0.352
ENSMUSG00000005983	1700037C18Rik	0.351
ENSMUSG00000029338	Antxr2	0.35
ENSMUSG00000040746	Rnf167	0.348
ENSMUSG00000026547	Tagln2	0.344
ENSMUSG00000042870	Tom1	0.344
ENSMUSG00000047547	Cltb	0.344
ENSMUSG00000030340	Scnn1a	0.343
ENSMUSG00000005251	Ripk4	0.34
ENSMUSG00000033016	Nfatc1	0.34
ENSMUSG00000029559	2210016L21Rik	0.339
ENSMUSG00000064215	Ifi27	0.337
ENSMUSG00000029102	Hgfac	0.336
ENSMUSG00000022216	Psme1	0.336
ENSMUSG00000016664	Pacsin2	0.336
ENSMUSG00000075420	Smim6	0.334
ENSMUSG00000096255	Dynlt1b	0.334
ENSMUSG00000024743	Syt7	0.334
ENSMUSG00000030168	Adipor2	0.333
ENSMUSG00000032733	Snx33	0.333
ENSMUSG00000037827	Gm5884	0.332
ENSMUSG00000025351	Cd63	0.331
ENSMUSG00000026655	Fam107b	0.327
ENSMUSG00000039050	Osbpl2	0.327
ENSMUSG00000070287	Slc35g2	0.327
ENSMUSG00000085939	Cd63-ps	0.326
ENSMUSG00000079480	Pin4	0.323
ENSMUSG00000029408	Abcb9	0.322
ENSMUSG00000039725	Trp53rka	0.321
ENSMUSG00000027695	Pld1	0.321
ENSMUSG00000028059	Arhgef2	0.321
ENSMUSG00000045636	Mtus1	0.319
ENSMUSG00000021930	Spryd7	0.319
ENSMUSG00000028807	Zbtb8a	0.318
ENSMUSG00000028416	Bag1	0.317
ENSMUSG00000029445	Hpd	0.317
ENSMUSG00000083844	Ube2d-ps	0.314
ENSMUSG00000092074	Dynlt1a	0.314
ENSMUSG00000027953	Slc50a1	0.309
ENSMUSG00000061455	Stx17	0.309
ENSMUSG00000055401	Fbxo6	0.309
ENSMUSG00000071369	Map3k5	0.309
ENSMUSG00000029722	Agfg2	0.308
ENSMUSG00000055302	Mrfap1	0.307
ENSMUSG00000091721	Gimd1	0.306
ENSMUSG00000024730	Ms4a8a	0.306
ENSMUSG00000020817	Rabep1	0.303
ENSMUSG00000026956	Uap1l1	0.302
ENSMUSG00000053769	Lysmd1	0.302
ENSMUSG00000023452	Pisd	0.3
ENSMUSG00000022019	Tdrd3	0.299
ENSMUSG00000018849	Wwc1	0.298
ENSMUSG00000026197	Zfand2b	0.297
ENSMUSG00000013150	Gfod2	0.294
ENSMUSG00000033020	Polr2f	0.294
ENSMUSG00000060467	Gm10080	0.292
ENSMUSG00000032120	C2cd2l	0.291
ENSMUSG00000022184	Fbxo4	0.29
ENSMUSG00000041769	Ppp2r2d	0.289
ENSMUSG00000024055	Cyp4f13	0.288
ENSMUSG00000024922	Ovol1	0.288
ENSMUSG00000038605	Samd10	0.287
ENSMUSG00000024346	Pfdn1	0.287
ENSMUSG00000019362	D8Ertd738e	0.286
ENSMUSG00000028466	Creb3	0.284
ENSMUSG00000044134	Fam109a	0.284
ENSMUSG00000022570	Tsta3	0.284
ENSMUSG00000026383	Epb41l5	0.282
ENSMUSG00000019996	Map7	0.282
ENSMUSG00000041236	Vps41	0.282
ENSMUSG00000024858	Adrbk1	0.281
ENSMUSG00000039774	Galnt12	0.28
ENSMUSG00000060038	Dhps	0.28
ENSMUSG00000040891	Foxa3	0.279
ENSMUSG00000037295	Ldlrap1	0.278
ENSMUSG00000031955	Bcar1	0.278
ENSMUSG00000006050	Sra1	0.277
ENSMUSG00000078580	E430018J23Rik	0.276
ENSMUSG00000026594	Ralgps2	0.275
ENSMUSG00000024914	Drap1	0.275
ENSMUSG00000041263	Rusc1	0.274
ENSMUSG00000031840	Rab3a	0.271
ENSMUSG00000034201	Gas2l1	0.271
ENSMUSG00000054484	Tmem62	0.27
ENSMUSG00000033916	Chmp2a	0.268
ENSMUSG00000070730	Rmdn3	0.267
ENSMUSG00000019822	Smpd2	0.266
ENSMUSG00000058173	Smco4	0.265
ENSMUSG00000054277	Arfgap3	0.264
ENSMUSG00000002820	Atg4d	0.263
ENSMUSG00000001105	Ift20	0.262
ENSMUSG00000027466	Rbck1	0.257
ENSMUSG00000056692	D17Wsu92e	0.257
ENSMUSG00000056121	Fez2	0.256
ENSMUSG00000024413	Npc1	0.256
ENSMUSG00000040722	Scamp5	0.255
ENSMUSG00000038515	Grtp1	0.253
ENSMUSG00000071655	Ubxn1	0.252
ENSMUSG00000070972	Dnajc25	0.251
ENSMUSG00000024941	Scyl1	0.249
ENSMUSG00000037822	Smim14	0.248
ENSMUSG00000029859	Epha1	0.248
ENSMUSG00000032398	Snapc5	0.248
ENSMUSG00000020541	Tom1l1	0.248
ENSMUSG00000028821	Syf2	0.244
ENSMUSG00000041629	Fam104a	0.244
ENSMUSG00000021062	Rab15	0.242
ENSMUSG00000020098	Pcbd1	0.24
ENSMUSG00000057411	Fam173a	0.24
ENSMUSG00000027536	Chmp4c	0.236
ENSMUSG00000032590	Apeh	0.236
ENSMUSG00000025795	Rassf3	0.231
ENSMUSG00000022750	Klhl22	0.23
ENSMUSG00000022426	Josd1	0.227
ENSMUSG00000017801	Mlx	0.224
ENSMUSG00000024911	Fibp	0.223
ENSMUSG00000003546	Klc4	0.222
ENSMUSG00000047040	Prr15l	0.213
ENSMUSG00000038764	Ptpn3	0.211
ENSMUSG00000036687	Tmem184a	0.211
ENSMUSG00000006058	Snf8	0.211
ENSMUSG00000020736	Nt5c	0.211
ENSMUSG00000038023	Atp6v0a2	0.209
ENSMUSG00000055850	Rnf181	0.206
ENSMUSG00000068284	Usf3	0.205
ENSMUSG00000026028	Trak2	0.198
ENSMUSG00000042535	Gtpbp1	0.197
ENSMUSG00000021124	Vti1b	0.196
ENSMUSG00000016495	Plgrkt	0.195
ENSMUSG00000030890	Ilk	0.194
ENSMUSG00000018196	Glrx2	0.193
ENSMUSG00000015714	Cers2	0.188
ENSMUSG00000005625	Psmd4	0.183
ENSMUSG00000052763	Zfp212	0.181
ENSMUSG00000030881	Arfip2	0.181
ENSMUSG00000006024	Napa	0.178
ENSMUSG00000038502	Ptov1	0.172
ENSMUSG00000038722	Bud31	0.171
ENSMUSG00000068328	Aup1	0.168
ENSMUSG00000031622	Sin3b	0.167
ENSMUSG00000024527	Afg3l2	0.165
ENSMUSG00000025410	Dctn2	0.122
ENSMUSG00000029169	Dhx15	-0.151
ENSMUSG00000031985	Gnpat	-0.191
ENSMUSG00000031642	Sh3rf1	-0.203
ENSMUSG00000034300	Fam53c	-0.211
ENSMUSG00000040250	Asun	-0.219
ENSMUSG00000001016	Ilf2	-0.221
ENSMUSG00000031928	Mre11a	-0.226
ENSMUSG00000043140	Tmem186	-0.226
ENSMUSG00000021466	Ptch1	-0.247
ENSMUSG00000032178	Ilf3	-0.25
ENSMUSG00000022359	Wdyhv1	-0.251
ENSMUSG00000019777	Hdac2	-0.257
ENSMUSG00000018428	Akap1	-0.257
ENSMUSG00000031959	Wdr59	-0.266
ENSMUSG00000037029	Zfp146	-0.269
ENSMUSG00000066894	Vsig10	-0.275
ENSMUSG00000054920	Klhl5	-0.276
ENSMUSG00000025236	Adpgk	-0.276
ENSMUSG00000051329	Nup160	-0.279
ENSMUSG00000021690	Jmy	-0.28
ENSMUSG00000012350	Ehf	-0.281
ENSMUSG00000020898	Ctc1	-0.281
ENSMUSG00000031365	Zfp275	-0.283
ENSMUSG00000032577	Mapkapk3	-0.284
ENSMUSG00000039356	Exosc2	-0.285
ENSMUSG00000028896	Rcc1	-0.285
ENSMUSG00000049521	Cdc42ep1	-0.285
ENSMUSG00000030826	Bcat2	-0.287
ENSMUSG00000041975	Mettl8	-0.288
ENSMUSG00000003809	Gcdh	-0.289
ENSMUSG00000021532	Fastkd3	-0.289
ENSMUSG00000026566	Mpzl1	-0.294
ENSMUSG00000052534	Pbx1	-0.301
ENSMUSG00000047139	Cd24a	-0.301
ENSMUSG00000053965	Pde5a	-0.303
ENSMUSG00000020547	Bzw2	-0.304
ENSMUSG00000026037	Orc2	-0.306
ENSMUSG00000033554	Dph5	-0.307
ENSMUSG00000038525	Armc10	-0.308
ENSMUSG00000030029	Lrig1	-0.31
ENSMUSG00000032702	Kank1	-0.31
ENSMUSG00000050199	Lgr4	-0.311
ENSMUSG00000042694	Obfc1	-0.311
ENSMUSG00000069808	Fam57a	-0.313
ENSMUSG00000069631	Strada	-0.315
ENSMUSG00000030315	Vgll4	-0.317
ENSMUSG00000019961	Tmpo	-0.319
ENSMUSG00000019189	Rnf145	-0.322
ENSMUSG00000024070	Prkd3	-0.324
ENSMUSG00000035726	Supt16	-0.326
ENSMUSG00000053684	BC048403	-0.327
ENSMUSG00000025577	Cbx2	-0.327
ENSMUSG00000021938	Pspc1	-0.33
ENSMUSG00000060096	Amd-ps3	-0.33
ENSMUSG00000028683	Eif2b3	-0.332
ENSMUSG00000025008	Tctn3	-0.332
ENSMUSG00000050912	Tmem123	-0.333
ENSMUSG00000028018	Gstcd	-0.335
ENSMUSG00000034848	Ttc21b	-0.338
ENSMUSG00000042208	0610010F05Rik	-0.34
ENSMUSG00000029086	Prom1	-0.341
ENSMUSG00000026496	Parp1	-0.346
ENSMUSG00000029401	Rilpl2	-0.346
ENSMUSG00000015189	Casd1	-0.348
ENSMUSG00000034601	2700049A03Rik	-0.351
ENSMUSG00000039985	Fam60a	-0.352
ENSMUSG00000049823	Zbtb12	-0.352
ENSMUSG00000026730	Pter	-0.354
ENSMUSG00000027167	Elp4	-0.354
ENSMUSG00000021193	Pitrm1	-0.355
ENSMUSG00000020453	Patz1	-0.36
ENSMUSG00000054321	Taf4b	-0.364
ENSMUSG00000039982	Dtx4	-0.368
ENSMUSG00000054942	Fam73a	-0.369
ENSMUSG00000057329	Bcl2	-0.372
ENSMUSG00000020137	Thap2	-0.373
ENSMUSG00000032589	Bsn	-0.373
ENSMUSG00000046636	Gm7729	-0.373
ENSMUSG00000017176	Nt5c3b	-0.376
ENSMUSG00000013275	Slc41a1	-0.377
ENSMUSG00000035314	Gdpd5	-0.378
ENSMUSG00000044700	Tmem201	-0.38
ENSMUSG00000031328	Flna	-0.381
ENSMUSG00000058392	Rrp1b	-0.381
ENSMUSG00000048758	Rpl29	-0.382
ENSMUSG00000014907	Naf1	-0.383
ENSMUSG00000063884	Ptcd3	-0.384
ENSMUSG00000038126	Mphosph9	-0.386
ENSMUSG00000023367	Tmem176a	-0.386
ENSMUSG00000003038	Hmgn2	-0.387
ENSMUSG00000082417	Gm13740	-0.388
ENSMUSG00000061533	Cep128	-0.391
ENSMUSG00000009566	Fpgs	-0.392
ENSMUSG00000030560	Ctsc	-0.397
ENSMUSG00000015653	Steap2	-0.403
ENSMUSG00000022283	Pabpc1	-0.403
ENSMUSG00000038301	Snx10	-0.405
ENSMUSG00000029790	Cep41	-0.407
ENSMUSG00000027242	Wdr76	-0.41
ENSMUSG00000020847	Rph3al	-0.412
ENSMUSG00000056220	Pla2g4a	-0.419
ENSMUSG00000060675	Pla2g16	-0.42
ENSMUSG00000052698	Tln2	-0.422
ENSMUSG00000031441	Atp11a	-0.423
ENSMUSG00000040681	Hmgn1	-0.424
ENSMUSG00000089764	Gm16580	-0.424
ENSMUSG00000030287	Itpr2	-0.425
ENSMUSG00000052962	Mrpl35	-0.426
ENSMUSG00000024999	Noc3l	-0.427
ENSMUSG00000004127	Trmt10a	-0.43
ENSMUSG00000023972	Ptk7	-0.43
ENSMUSG00000025262	Fam120c	-0.431
ENSMUSG00000071708	Sms	-0.432
ENSMUSG00000041506	Rrp9	-0.434
ENSMUSG00000026399	Cd55	-0.435
ENSMUSG00000032892	Rangrf	-0.436
ENSMUSG00000022687	Boc	-0.436
ENSMUSG00000034361	Cpne2	-0.44
ENSMUSG00000079139	Gm4204	-0.444
ENSMUSG00000029810	Tmem176b	-0.444
ENSMUSG00000026413	Pkp1	-0.445
ENSMUSG00000023886	Smoc2	-0.445
ENSMUSG00000079037	Prnp	-0.446
ENSMUSG00000093437	Gm20702	-0.446
ENSMUSG00000044716	Dok7	-0.447
ENSMUSG00000022360	Atad2	-0.448
ENSMUSG00000022476	Polr3h	-0.448
ENSMUSG00000037466	4930427A07Rik	-0.449
ENSMUSG00000005533	Igf1r	-0.451
ENSMUSG00000002489	Tiam1	-0.451
ENSMUSG00000048058	Ldlrad3	-0.453
ENSMUSG00000027424	Mgme1	-0.458
ENSMUSG00000054342	Kcnn4	-0.458
ENSMUSG00000033906	Zdhhc15	-0.459
ENSMUSG00000030323	Ift122	-0.459
ENSMUSG00000045594	Glb1	-0.459
ENSMUSG00000040929	Rfx3	-0.461
ENSMUSG00000039831	Arhgap29	-0.463
ENSMUSG00000036526	Card11	-0.47
ENSMUSG00000032531	Amotl2	-0.473
ENSMUSG00000024665	Fads2	-0.473
ENSMUSG00000047649	Cd3eap	-0.475
ENSMUSG00000092029	Gm9027	-0.475
ENSMUSG00000026235	Epha4	-0.477
ENSMUSG00000028763	Hspg2	-0.478
ENSMUSG00000022978	Mis18a	-0.48
ENSMUSG00000021608	Lpcat1	-0.481
ENSMUSG00000023066	Rttn	-0.489
ENSMUSG00000102156	Gm37471	-0.49
ENSMUSG00000061758	Akr1b10	-0.492
ENSMUSG00000019982	Myb	-0.493
ENSMUSG00000097099	Gm9917	-0.493
ENSMUSG00000043639	Rbm20	-0.493
ENSMUSG00000032478	Nme6	-0.495
ENSMUSG00000028184	Adgrl2	-0.497
ENSMUSG00000027635	Dsn1	-0.498
ENSMUSG00000071856	Mcc	-0.5
ENSMUSG00000091020	Gm5828	-0.507
ENSMUSG00000039763	Dnajc28	-0.509
ENSMUSG00000102550	Gm8276	-0.51
ENSMUSG00000032121	Tmem218	-0.51
ENSMUSG00000033952	Aspm	-0.511
ENSMUSG00000025359	Pmel	-0.511
ENSMUSG00000032561	Acpp	-0.511
ENSMUSG00000094111	Nutf2-ps2	-0.511
ENSMUSG00000058360	Gm10040	-0.512
ENSMUSG00000037820	Tgm2	-0.514
ENSMUSG00000031562	Dctd	-0.514
ENSMUSG00000085890	Tnfsf13os	-0.516
ENSMUSG00000045045	Lrfn4	-0.519
ENSMUSG00000051439	Cd14	-0.52
ENSMUSG00000024989	Cep55	-0.52
ENSMUSG00000027015	Cybrd1	-0.521
ENSMUSG00000030413	Pglyrp1	-0.521
ENSMUSG00000031327	Chic1	-0.527
ENSMUSG00000029463	Fam216a	-0.529
ENSMUSG00000048373	Fgfbp1	-0.534
ENSMUSG00000076431	Sox4	-0.537
ENSMUSG00000052005	Gm9864	-0.538
ENSMUSG00000023087	Noct	-0.538
ENSMUSG00000024990	Rbp4	-0.541
ENSMUSG00000042195	Slc35f2	-0.542
ENSMUSG00000039246	Lyplal1	-0.544
ENSMUSG00000104803	Gm43108	-0.546
ENSMUSG00000029084	Cd38	-0.547
ENSMUSG00000075610	Tmem92	-0.549
ENSMUSG00000022952	Runx1	-0.551
ENSMUSG00000022489	Pde1b	-0.552
ENSMUSG00000097769	Snhg4	-0.553
ENSMUSG00000104080	Gm38279	-0.554
ENSMUSG00000044827	Tlr1	-0.556
ENSMUSG00000068735	Trp53i11	-0.563
ENSMUSG00000103949	Gm38226	-0.564
ENSMUSG00000074715	Ccl28	-0.564
ENSMUSG00000054931	Zkscan4	-0.565
ENSMUSG00000026480	Ncf2	-0.566
ENSMUSG00000030729	Pgm2l1	-0.566
ENSMUSG00000032000	Birc3	-0.569
ENSMUSG00000027082	Tfpi	-0.572
ENSMUSG00000060070	Defa26	-0.572
ENSMUSG00000053846	Lipg	-0.572
ENSMUSG00000026556	Vangl2	-0.573
ENSMUSG00000028749	Pla2g2f	-0.573
ENSMUSG00000105263	Gm42427	-0.575
ENSMUSG00000025867	Cplx2	-0.577
ENSMUSG00000026417	Pigr	-0.578
ENSMUSG00000004446	Bid	-0.578
ENSMUSG00000030796	Tead2	-0.578
ENSMUSG00000058908	Pla2g2a	-0.579
ENSMUSG00000030786	Itgam	-0.582
ENSMUSG00000105987	AI506816	-0.589
ENSMUSG00000045312	Lhfpl2	-0.589
ENSMUSG00000053716	Dusp7	-0.592
ENSMUSG00000032263	Bckdhb	-0.601
ENSMUSG00000042808	Gpx2	-0.601
ENSMUSG00000091695	Gm17669	-0.603
ENSMUSG00000032415	Ube2cbp	-0.605
ENSMUSG00000047230	Cldn2	-0.607
ENSMUSG00000022505	Emp2	-0.607
ENSMUSG00000100750	Gm29084	-0.61
ENSMUSG00000083320	Gm13935	-0.611
ENSMUSG00000039328	Rnf122	-0.615
ENSMUSG00000020272	Stk10	-0.617
ENSMUSG00000026646	Suv39h2	-0.618
ENSMUSG00000037664	Cdkn1c	-0.622
ENSMUSG00000089987	Gpx2-ps1	-0.624
ENSMUSG00000031530	Dusp4	-0.626
ENSMUSG00000021553	Slc28a3	-0.627
ENSMUSG00000023827	Agpat4	-0.629
ENSMUSG00000031805	Jak3	-0.632
ENSMUSG00000024177	Nme4	-0.633
ENSMUSG00000038740	Mvb12b	-0.634
ENSMUSG00000022148	Fyb	-0.634
ENSMUSG00000022748	Cmss1	-0.636
ENSMUSG00000034111	Tmed8	-0.64
ENSMUSG00000052911	Lamb2	-0.642
ENSMUSG00000028525	Pde4b	-0.644
ENSMUSG00000022436	Sh3bp1	-0.646
ENSMUSG00000063439	B9d2	-0.647
ENSMUSG00000031075	Ano1	-0.651
ENSMUSG00000080701	Gm12340	-0.652
ENSMUSG00000035200	Chrnb4	-0.655
ENSMUSG00000053646	Plxnb1	-0.656
ENSMUSG00000072381	Gm10355	-0.658
ENSMUSG00000042367	Gjb3	-0.658
ENSMUSG00000106044	Gm42860	-0.658
ENSMUSG00000090659	Zfp493	-0.659
ENSMUSG00000019737	Syne4	-0.662
ENSMUSG00000039395	Mreg	-0.664
ENSMUSG00000029094	Afap1	-0.667
ENSMUSG00000033149	Phldb2	-0.674
ENSMUSG00000006519	Cyba	-0.678
ENSMUSG00000032498	Mlh1	-0.68
ENSMUSG00000026531	Mptx1	-0.681
ENSMUSG00000074272	Ceacam1	-0.687
ENSMUSG00000034116	Vav1	-0.687
ENSMUSG00000102712	Gm37758	-0.688
ENSMUSG00000022797	Tfrc	-0.692
ENSMUSG00000069114	Zbtb10	-0.696
ENSMUSG00000028780	Sema3c	-0.696
ENSMUSG00000074480	Mex3a	-0.697
ENSMUSG00000054385	Ceacam2	-0.706
ENSMUSG00000044066	Cep68	-0.719
ENSMUSG00000042179	Pnliprp1	-0.721
ENSMUSG00000028194	Ddah1	-0.724
ENSMUSG00000024349	Tmem173	-0.732
ENSMUSG00000046688	Tifa	-0.734
ENSMUSG00000105703	Gm43305	-0.734
ENSMUSG00000039431	Mtmr7	-0.736
ENSMUSG00000027324	Rpusd2	-0.744
ENSMUSG00000066643	Wdr35	-0.749
ENSMUSG00000103865	Gm37416	-0.751
ENSMUSG00000080730	Gm11313	-0.752
ENSMUSG00000027994	Ccdc109b	-0.753
ENSMUSG00000106171	NA	-0.757
ENSMUSG00000006720	Zfp184	-0.76
ENSMUSG00000055485	Soga1	-0.767
ENSMUSG00000038527	C1rl	-0.769
ENSMUSG00000024736	Tmem132a	-0.771
ENSMUSG00000031617	Tmem184c	-0.772
ENSMUSG00000013653	1810065E05Rik	-0.775
ENSMUSG00000031497	Tnfsf13b	-0.777
ENSMUSG00000082711	Gm12987	-0.778
ENSMUSG00000027434	Nkx2-2	-0.779
ENSMUSG00000083623	Gm7224	-0.781
ENSMUSG00000079620	Muc4	-0.782
ENSMUSG00000030263	Lrmp	-0.789
ENSMUSG00000040488	Ltbp4	-0.792
ENSMUSG00000101698	Gm29562	-0.798
ENSMUSG00000028641	P3h1	-0.801
ENSMUSG00000026170	Cyp27a1	-0.802
ENSMUSG00000105353	Gm42428	-0.813
ENSMUSG00000008193	Spib	-0.815
ENSMUSG00000049916	2610318N02Rik	-0.82
ENSMUSG00000022900	Ildr1	-0.82
ENSMUSG00000017446	C1qtnf1	-0.821
ENSMUSG00000039178	Tbc1d19	-0.826
ENSMUSG00000103276	Gm37917	-0.833
ENSMUSG00000052560	Cpne8	-0.839
ENSMUSG00000001763	Tspan33	-0.841
ENSMUSG00000024968	Rcor2	-0.841
ENSMUSG00000026773	Pfkfb3	-0.843
ENSMUSG00000056214	Pard6g	-0.846
ENSMUSG00000022159	Rab2b	-0.847
ENSMUSG00000028076	Cd1d1	-0.848
ENSMUSG00000034330	Plcg2	-0.85
ENSMUSG00000036158	Prickle1	-0.853
ENSMUSG00000021614	Vcan	-0.858
ENSMUSG00000037016	Frem2	-0.873
ENSMUSG00000061462	Obscn	-0.877
ENSMUSG00000041886	Macc1	-0.885
ENSMUSG00000020469	Myl7	-0.888
ENSMUSG00000022864	D16Ertd472e	-0.89
ENSMUSG00000055799	Tcf7l1	-0.9
ENSMUSG00000032258	Lca5	-0.902
ENSMUSG00000057706	Mex3b	-0.903
ENSMUSG00000020573	Pik3cg	-0.903
ENSMUSG00000051079	Rgs13	-0.904
ENSMUSG00000040964	Arhgef10l	-0.908
ENSMUSG00000097467	Gm26737	-0.908
ENSMUSG00000042258	Isl1	-0.91
ENSMUSG00000036298	Slc2a13	-0.913
ENSMUSG00000024013	Fgd2	-0.914
ENSMUSG00000036915	Kirrel2	-0.917
ENSMUSG00000005553	Atp4a	-0.923
ENSMUSG00000083885	Gm13213	-0.926
ENSMUSG00000024366	Gfra3	-0.928
ENSMUSG00000038209	Itln1	-0.938
ENSMUSG00000105186	Gm43778	-0.942
ENSMUSG00000042834	Nrep	-0.948
ENSMUSG00000014852	Adamts13	-0.949
ENSMUSG00000038218	Gm9765	-0.951
ENSMUSG00000037033	Clca3b	-0.957
ENSMUSG00000075611	Gm11545	-0.958
ENSMUSG00000098557	Kctd12	-0.966
ENSMUSG00000059751	Rps3a3	-0.967
ENSMUSG00000034612	Chst11	-0.97
ENSMUSG00000029706	Pax4	-0.977
ENSMUSG00000037679	Inf2	-0.978
ENSMUSG00000022043	Trim35	-0.98
ENSMUSG00000042677	Zc3h12a	-0.987
ENSMUSG00000013083	2200002J24Rik	-0.992
ENSMUSG00000037953	A4gnt	-0.995
ENSMUSG00000106128	Gm43520	-0.998
ENSMUSG00000067377	Tspan6	-0.999
ENSMUSG00000027797	Dclk1	-1.004
ENSMUSG00000027168	Pax6	-1.005
ENSMUSG00000072999	Gm15401	-1.007
ENSMUSG00000074647	Fam83c	-1.008
ENSMUSG00000055994	Nod2	-1.009
ENSMUSG00000055827	Gsdmc3	-1.01
ENSMUSG00000025701	Alox5	-1.011
ENSMUSG00000030772	Dkk3	-1.013
ENSMUSG00000027995	Tlr2	-1.014
ENSMUSG00000040136	Abcc8	-1.017
ENSMUSG00000104806	Gm42566	-1.032
ENSMUSG00000042010	Acacb	-1.035
ENSMUSG00000047641	Krt83	-1.041
ENSMUSG00000062380	Tubb3	-1.046
ENSMUSG00000037813	D630003M21Rik	-1.063
ENSMUSG00000089669	Tnfsf13	-1.064
ENSMUSG00000058952	Cfi	-1.085
ENSMUSG00000038456	Dennd2a	-1.092
ENSMUSG00000021069	Pygl	-1.096
ENSMUSG00000068154	Insm1	-1.11
ENSMUSG00000047907	Tshz2	-1.111
ENSMUSG00000060063	Alox5ap	-1.112
ENSMUSG00000028262	Clca3a2	-1.127
ENSMUSG00000091694	Apol11b	-1.132
ENSMUSG00000021373	Cap2	-1.136
ENSMUSG00000066705	Fxyd6	-1.137
ENSMUSG00000032015	Pou2f3	-1.142
ENSMUSG00000102163	Gm36945	-1.143
ENSMUSG00000040592	Cd79b	-1.148
ENSMUSG00000020062	Slc5a8	-1.163
ENSMUSG00000022840	Adcy5	-1.168
ENSMUSG00000028028	Alpk1	-1.187
ENSMUSG00000018623	Mmp7	-1.19
ENSMUSG00000029771	Irf5	-1.194
ENSMUSG00000101953	Gm29241	-1.222
ENSMUSG00000105108	Gm42687	-1.229
ENSMUSG00000040896	Kcnd3	-1.236
ENSMUSG00000043088	Il17re	-1.241
ENSMUSG00000026728	Vim	-1.246
ENSMUSG00000041798	Gck	-1.249
ENSMUSG00000029368	Alb	-1.262
ENSMUSG00000022055	Nefl	-1.262
ENSMUSG00000026604	Ptpn14	-1.27
ENSMUSG00000030032	Wdr54	-1.278
ENSMUSG00000024184	Pdia2	-1.279
ENSMUSG00000056293	Gsdmc2	-1.286
ENSMUSG00000071723	Gspt2	-1.302
ENSMUSG00000009092	Derl3	-1.314
ENSMUSG00000029134	Plb1	-1.329
ENSMUSG00000038751	Ptk6	-1.34
ENSMUSG00000061762	Tac1	-1.344
ENSMUSG00000021337	Scgn	-1.348
ENSMUSG00000028949	Smarcd3	-1.366
ENSMUSG00000051212	Gpr183	-1.376
ENSMUSG00000041193	Pla2g5	-1.4
ENSMUSG00000086706	Gm15848	-1.401
ENSMUSG00000043760	Pkhd1	-1.444
ENSMUSG00000019888	Mgat4c	-1.448
ENSMUSG00000016024	Lbp	-1.458
ENSMUSG00000032033	Barx2	-1.463
ENSMUSG00000067613	5430421N21Rik	-1.474
ENSMUSG00000054967	Zfp647	-1.48
ENSMUSG00000002847	Pla1a	-1.498
ENSMUSG00000027225	Duoxa2	-1.499
ENSMUSG00000035835	Plppr3	-1.5
ENSMUSG00000019846	Lama4	-1.509
ENSMUSG00000026442	Nfasc	-1.516
ENSMUSG00000032698	Lmo2	-1.52
ENSMUSG00000002020	Ltbp2	-1.524
ENSMUSG00000074452	Pate2	-1.557
ENSMUSG00000070056	Mfhas1	-1.583
ENSMUSG00000049288	Lix1l	-1.593
ENSMUSG00000020601	Trib2	-1.607
ENSMUSG00000050014	Apol10b	-1.612
ENSMUSG00000041750	Cd1d2	-1.622
ENSMUSG00000038132	Rbm24	-1.651
ENSMUSG00000020405	Fabp6	-1.652
ENSMUSG00000046387	Pcdhb17	-1.667
ENSMUSG00000033268	Duox1	-1.694
ENSMUSG00000026815	Gfi1b	-1.698
ENSMUSG00000079547	H2-DMb1	-1.704
ENSMUSG00000024401	Tnf	-1.736
ENSMUSG00000036699	Zcchc12	-1.773
ENSMUSG00000053961	Ang5	-1.786
ENSMUSG00000079355	Ackr4	-1.794
ENSMUSG00000012428	Steap4	-1.863
ENSMUSG00000020808	Fam64a	-1.877
ENSMUSG00000041141	Pnmal1	-1.917
ENSMUSG00000036872	Abcc12	-1.981
ENSMUSG00000045062	Pcdhb7	-1.992
ENSMUSG00000073418	C4b	-2.035
ENSMUSG00000019831	Wasf1	-2.043
ENSMUSG00000044364	Tmem74b	-2.053
ENSMUSG00000068452	Duox2	-2.104
ENSMUSG00000034730	Adgrb1	-2.11
ENSMUSG00000037053	Azgp1	-2.167
ENSMUSG00000040026	Saa3	-2.173
ENSMUSG00000097357	Gm16793	-2.176
ENSMUSG00000001670	Tat	-2.202
ENSMUSG00000052212	Cd177	-2.21
ENSMUSG00000055926	Gm14137	-2.214
ENSMUSG00000031257	Nox1	-2.229
ENSMUSG00000000983	Wfdc18	-2.266
ENSMUSG00000074115	Saa1	-2.29
ENSMUSG00000058420	Syt17	-2.329
ENSMUSG00000073599	Ecscr	-2.333
ENSMUSG00000036053	Fmnl2	-2.349
ENSMUSG00000042515	Mum1l1	-2.354
ENSMUSG00000041548	Hspb8	-2.453
ENSMUSG00000045587	BC049730	-2.498
ENSMUSG00000000394	Gcg	-2.521
ENSMUSG00000018924	Alox15	-2.532
ENSMUSG00000057465	Saa2	-2.648
ENSMUSG00000105827	Hist2h2bb	-2.661
ENSMUSG00000026822	Lcn2	-2.674
ENSMUSG00000090799	Klhl33	-2.74
ENSMUSG00000076577	Igkv8-30	-2.817
ENSMUSG00000052415	Tchh	-3.018
ENSMUSG00000100767	Gm3508	-3.058
ENSMUSG00000020674	Pxdn	-3.496
ENSMUSG00000020826	Nos2	-3.674
ENSMUSG00000095794	Igkv6-17	-3.789
ENSMUSG00000054169	Ceacam10	-3.858
ENSMUSG00000030050	Gkn1	-3.922
ENSMUSG00000071470	Ccnb1ip1	-4.119
ENSMUSG00000024682	Gif	-4.274
ENSMUSG00000094930	Igkv6-25	-4.383
ENSMUSG00000079180	Mptx2	-4.468
ENSMUSG00000091089	A930018M24Rik	-5.02
ENSMUSG00000093889	Ang-ps2	-5.172
ENSMUSG00000050936	Hist2h2bb	-5.518
ENSMUSG00000095873	Ang-ps3	-5.632
ENSMUSG00000080992	Psmb5-ps	-5.891
ENSMUSG00000072598	Ang6	-6.215
ENSMUSG00000062148	Ear6	-6.25
ENSMUSG00000095630	Igkv6-23	-6.437
ENSMUSG00000072600	Ear-ps9	-7.088
ENSMUSG00000072599	Ear-ps2	-8.542
ENSMUSG00000072596	Ear2	-9.236
ENSMUSG00000090166	Ear10	-9.314
ENSMUSG00000072601	Ear1	-9.488

## Sheet: Colon_all_genes_9ST-A_v_WT
EnsGeneID	Gene.Symbol	log2FoldChange
ENSMUSG00000092409	Gm9613	5.234
ENSMUSG00000078183	Gm15610	4.002
ENSMUSG00000036594	H2-Aa	3.811
ENSMUSG00000024610	Cd74	3.707
ENSMUSG00000081800	Gm14200	3.576
ENSMUSG00000081793	5730416F02Rik	3.453
ENSMUSG00000059058	Tma7-ps	3.207
ENSMUSG00000060586	H2-Eb1	3.182
ENSMUSG00000031551	Ido1	2.95
ENSMUSG00000085977	Gm5970	2.939
ENSMUSG00000026934	Lhx3	2.872
ENSMUSG00000023906	Cldn6	2.863
ENSMUSG00000022504	Ciita	2.701
ENSMUSG00000009628	Tex15	2.579
ENSMUSG00000070880	Gad1	2.543
ENSMUSG00000083720	Gm12901	2.494
ENSMUSG00000046152	Fut10	2.484
ENSMUSG00000050961	AY358078	2.48
ENSMUSG00000067616	Klk11	2.253
ENSMUSG00000103827	Gm32950	2.228
ENSMUSG00000073421	H2-Ab1	2.228
ENSMUSG00000097015	Gm26705	2.209
ENSMUSG00000099025	Gm27162	2.2
ENSMUSG00000073555	Gm4951	2.193
ENSMUSG00000058488	Kl	2.188
ENSMUSG00000105843	Gm42644	2.168
ENSMUSG00000037649	H2-DMa	2.123
ENSMUSG00000000126	Wnt9a	2.097
ENSMUSG00000040254	Sema3d	2.091
ENSMUSG00000099960	Gm28590	2.087
ENSMUSG00000054072	Iigp1	2.059
ENSMUSG00000026609	Ush2a	2.055
ENSMUSG00000102184	Gm37192	2.055
ENSMUSG00000103102	Gm37049	2.021
ENSMUSG00000037548	H2-DMb2	2.021
ENSMUSG00000106219	5830416I19Rik	2.005
ENSMUSG00000039115	Itga9	2.003
ENSMUSG00000068606	Gm4841	1.997
ENSMUSG00000068263	Efcc1	1.98
ENSMUSG00000102080	Gm5092	1.964
ENSMUSG00000097612	Gm26509	1.959
ENSMUSG00000078921	Tgtp2	1.955
ENSMUSG00000081537	Gm37832	1.931
ENSMUSG00000078922	Tgtp1	1.91
ENSMUSG00000018924	Alox15	1.888
ENSMUSG00000072672	Duxbl3	1.884
ENSMUSG00000048502	Duxbl1	1.847
ENSMUSG00000021322	Aoah	1.83
ENSMUSG00000079547	H2-DMb1	1.811
ENSMUSG00000038521	C1s1	1.791
ENSMUSG00000029712	Actl6b	1.778
ENSMUSG00000097622	A330033J07Rik	1.774
ENSMUSG00000049112	Oxtr	1.767
ENSMUSG00000095930	Nim1k	1.757
ENSMUSG00000042743	Sgtb	1.756
ENSMUSG00000024738	Pga5	1.756
ENSMUSG00000026308	Klhl30	1.755
ENSMUSG00000082292	Gm12250	1.742
ENSMUSG00000027867	Spag17	1.733
ENSMUSG00000092021	Gbp11	1.732
ENSMUSG00000099556	Gm28857	1.721
ENSMUSG00000072675	Duxbl2	1.715
ENSMUSG00000083104	Gm12917	1.713
ENSMUSG00000105412	Gm43768	1.71
ENSMUSG00000064032	Gm10143	1.7
ENSMUSG00000074151	Nlrc5	1.696
ENSMUSG00000093044	Snord8	1.692
ENSMUSG00000097206	Gm26699	1.691
ENSMUSG00000003436	Dll3	1.69
ENSMUSG00000097194	9330175E14Rik	1.69
ENSMUSG00000106657	AC137678.1	1.686
ENSMUSG00000044313	Mab21l3	1.68
ENSMUSG00000100237	Gm28644	1.678
ENSMUSG00000078815	Cacng6	1.677
ENSMUSG00000090007	Rpl30-ps2	1.664
ENSMUSG00000086866	4930512H18Rik	1.656
ENSMUSG00000050822	Slc29a4	1.652
ENSMUSG00000049565	Aknad1	1.636
ENSMUSG00000024552	Slc14a2	1.63
ENSMUSG00000052852	Reep1	1.624
ENSMUSG00000093075	Gm25948	1.623
ENSMUSG00000018238	Gdf9	1.621
ENSMUSG00000065503	Mir351	1.618
ENSMUSG00000034774	Dsg1c	1.616
ENSMUSG00000015053	Gata2	1.613
ENSMUSG00000050982	Apol10a	1.609
ENSMUSG00000038925	E330034G19Rik	1.607
ENSMUSG00000081840	Gm15220	1.607
ENSMUSG00000070532	Ccdc190	1.602
ENSMUSG00000040554	Aipl1	1.594
ENSMUSG00000092277	Gm19684	1.59
ENSMUSG00000063388	BC023105	1.582
ENSMUSG00000105801	C430019N01Rik	1.578
ENSMUSG00000098483	Mir7078	1.578
ENSMUSG00000077497	Gm23593	1.574
ENSMUSG00000089949	Gm16137	1.567
ENSMUSG00000061928	Dsg1b	1.562
ENSMUSG00000102981	Gm38322	1.552
ENSMUSG00000077426	Gm26387	1.546
ENSMUSG00000019194	Scn1b	1.545
ENSMUSG00000051716	Apon	1.543
ENSMUSG00000025551	Fgf14	1.533
ENSMUSG00000073371	Gm6594	1.53
ENSMUSG00000003555	Cyp17a1	1.528
ENSMUSG00000091243	Vgll3	1.496
ENSMUSG00000097259	Gm26766	1.491
ENSMUSG00000078949	R3hdml	1.49
ENSMUSG00000072674	Plac9b	1.489
ENSMUSG00000102702	Gm37260	1.485
ENSMUSG00000097401	Gm26744	1.484
ENSMUSG00000090942	F830016B08Rik	1.47
ENSMUSG00000027886	1700013F07Rik	1.467
ENSMUSG00000064655	Gm25788	1.465
ENSMUSG00000084292	Gm13535	1.464
ENSMUSG00000031549	Ido2	1.461
ENSMUSG00000032101	Ddx25	1.461
ENSMUSG00000064371	mt-Tt	1.461
ENSMUSG00000060550	H2-Q7	1.458
ENSMUSG00000087166	L1td1	1.455
ENSMUSG00000028072	Ntrk1	1.451
ENSMUSG00000090881	Gm6904	1.446
ENSMUSG00000097377	Gm10822	1.444
ENSMUSG00000055322	Tns1	1.435
ENSMUSG00000026532	Spta1	1.435
ENSMUSG00000001168	Oas1h	1.433
ENSMUSG00000038292	Ccdc155	1.432
ENSMUSG00000030651	Art2b	1.426
ENSMUSG00000037145	2210407C18Rik	1.425
ENSMUSG00000021997	Lrrc63	1.423
ENSMUSG00000021379	Id4	1.423
ENSMUSG00000028071	Sh2d2a	1.422
ENSMUSG00000034968	Lbx2	1.409
ENSMUSG00000037034	Pax1	1.403
ENSMUSG00000030519	Apba2	1.399
ENSMUSG00000104012	Gm37364	1.397
ENSMUSG00000078920	Ifi47	1.391
ENSMUSG00000091694	Apol11b	1.39
ENSMUSG00000013562	4833413E03Rik	1.39
ENSMUSG00000041559	Fmod	1.389
ENSMUSG00000074345	Tnfaip8l3	1.386
ENSMUSG00000104985	Gm42917	1.385
ENSMUSG00000073090	NA	1.378
ENSMUSG00000034063	4930590J08Rik	1.378
ENSMUSG00000083167	Vmn1r-ps97	1.378
ENSMUSG00000092986	Gm25574	1.377
ENSMUSG00000104107	Gm37879	1.371
ENSMUSG00000063661	Krt73	1.371
ENSMUSG00000102951	Gm37216	1.37
ENSMUSG00000002900	Lamb1	1.369
ENSMUSG00000087248	Gm16120	1.368
ENSMUSG00000099835	Gm29668	1.367
ENSMUSG00000039954	Stk32a	1.367
ENSMUSG00000035615	Frmpd1	1.363
ENSMUSG00000068246	Apol9b	1.36
ENSMUSG00000023439	Gnb3	1.357
ENSMUSG00000025380	Fscn2	1.353
ENSMUSG00000067750	Khdc1a	1.349
ENSMUSG00000095139	Pou3f2	1.345
ENSMUSG00000029287	Tgfbr3	1.345
ENSMUSG00000096841	Gm25596	1.345
ENSMUSG00000072494	Ppp1r3e	1.345
ENSMUSG00000025091	Pnliprp2	1.343
ENSMUSG00000070719	Pla2g4d	1.341
ENSMUSG00000020734	Grin2c	1.341
ENSMUSG00000103772	Gm36933	1.339
ENSMUSG00000077714	Snord17	1.335
ENSMUSG00000030074	Gxylt2	1.335
ENSMUSG00000103701	Gm10728	1.331
ENSMUSG00000092517	Art2a-ps	1.33
ENSMUSG00000106438	Gm42749	1.328
ENSMUSG00000101210	Gm28720	1.325
ENSMUSG00000100402	Gm28505	1.325
ENSMUSG00000074652	Myh7b	1.323
ENSMUSG00000078952	Lncenc1	1.32
ENSMUSG00000103732	Gm38315	1.317
ENSMUSG00000077323	Rnu11	1.316
ENSMUSG00000034391	Fbxo15	1.316
ENSMUSG00000030775	Trat1	1.315
ENSMUSG00000097781	9330136K24Rik	1.312
ENSMUSG00000104338	Gm9131	1.311
ENSMUSG00000091650	Apol11a	1.311
ENSMUSG00000103783	Gm37522	1.308
ENSMUSG00000093465	Gm20682	1.307
ENSMUSG00000048478	Spata33	1.305
ENSMUSG00000039521	Foxp3	1.298
ENSMUSG00000087790	Gm25970	1.293
ENSMUSG00000104010	Gm37366	1.292
ENSMUSG00000082469	NA	1.29
ENSMUSG00000096366	Gm13240	1.288
ENSMUSG00000098463	Cphx2	1.287
ENSMUSG00000098203	Gm9568	1.285
ENSMUSG00000074449	Gm15319	1.283
ENSMUSG00000098547	Mir6921	1.283
ENSMUSG00000070732	Rbm44	1.282
ENSMUSG00000023216	Epb42	1.279
ENSMUSG00000101129	Gm5254	1.277
ENSMUSG00000022203	Efs	1.277
ENSMUSG00000099760	Gm28800	1.274
ENSMUSG00000102241	Gm37716	1.273
ENSMUSG00000096996	Gm26792	1.27
ENSMUSG00000083407	Gm13176	1.268
ENSMUSG00000086775	Snhg7os	1.267
ENSMUSG00000099087	Ranbp2-ps5	1.267
ENSMUSG00000094817	Cphx3	1.267
ENSMUSG00000106458	Gm42633	1.261
ENSMUSG00000097833	Gm5976	1.259
ENSMUSG00000046168	Kcnrg	1.259
ENSMUSG00000021499	Catsper3	1.255
ENSMUSG00000016194	Hsd11b1	1.254
ENSMUSG00000031489	Adrb3	1.251
ENSMUSG00000101952	Gm10550	1.25
ENSMUSG00000104713	Gbp6	1.25
ENSMUSG00000048852	Gm12185	1.25
ENSMUSG00000038156	Spon1	1.248
ENSMUSG00000097431	Gm26782	1.248
ENSMUSG00000033498	Strc	1.246
ENSMUSG00000105457	Gm43200	1.245
ENSMUSG00000027896	Slc16a4	1.244
ENSMUSG00000042102	Dmgdh	1.24
ENSMUSG00000097735	D930032P07Rik	1.24
ENSMUSG00000103251	Gm37519	1.238
ENSMUSG00000087181	Gm13570	1.237
ENSMUSG00000047986	Palm3	1.237
ENSMUSG00000089916	Gm16160	1.231
ENSMUSG00000106528	Gm42841	1.228
ENSMUSG00000094800	Gm9780	1.227
ENSMUSG00000081317	Gm12757	1.224
ENSMUSG00000043800	Kifc5c-ps	1.222
ENSMUSG00000086359	9630013K17Rik	1.217
ENSMUSG00000021207	Akr1c21	1.216
ENSMUSG00000098028	Gm8824	1.215
ENSMUSG00000050967	Creg2	1.214
ENSMUSG00000041482	Piezo2	1.213
ENSMUSG00000062542	Syt9	1.212
ENSMUSG00000085051	Gm11542	1.211
ENSMUSG00000054418	2900041M22Rik	1.203
ENSMUSG00000098180	Gm5430	1.201
ENSMUSG00000052336	Cx3cr1	1.197
ENSMUSG00000100625	1700016G22Rik	1.197
ENSMUSG00000073409	H2-Q6	1.197
ENSMUSG00000103937	Gm37186	1.195
ENSMUSG00000084340	Gm14766	1.192
ENSMUSG00000071342	Lsmem1	1.192
ENSMUSG00000075265	Tnk2os	1.192
ENSMUSG00000084919	Ptprtos	1.191
ENSMUSG00000024225	Clps	1.19
ENSMUSG00000049303	Syt12	1.189
ENSMUSG00000065089	Gm26493	1.187
ENSMUSG00000104745	Gm43073	1.186
ENSMUSG00000106596	Gm42822	1.185
ENSMUSG00000030911	Zp2	1.181
ENSMUSG00000001804	Dsg4	1.18
ENSMUSG00000106512	Gm43078	1.179
ENSMUSG00000018654	Ikzf1	1.177
ENSMUSG00000079363	Gbp4	1.175
ENSMUSG00000040013	Fkbp6	1.175
ENSMUSG00000035686	Thrsp	1.173
ENSMUSG00000076271	Mir697	1.17
ENSMUSG00000000248	Clec2g	1.169
ENSMUSG00000085657	Gm15984	1.164
ENSMUSG00000103910	NA	1.162
ENSMUSG00000096768	Erdr1	1.162
ENSMUSG00000102935	Gm38355	1.16
ENSMUSG00000072680	Tmem254c	1.159
ENSMUSG00000086255	Gm11534	1.159
ENSMUSG00000004231	Pax2	1.159
ENSMUSG00000029417	Cxcl9	1.158
ENSMUSG00000089942	Pira2	1.158
ENSMUSG00000060487	Samd5	1.155
ENSMUSG00000095304	Plac9a	1.155
ENSMUSG00000095562	Gm21887	1.154
ENSMUSG00000020689	Itgb3	1.153
ENSMUSG00000090192	Gm16556	1.152
ENSMUSG00000001506	Col1a1	1.152
ENSMUSG00000100014	Gm29290	1.151
ENSMUSG00000040693	Slco4c1	1.149
ENSMUSG00000049460	Gm8396	1.147
ENSMUSG00000083083	Gm15382	1.147
ENSMUSG00000104852	Gm43201	1.146
ENSMUSG00000085548	Gm11753	1.145
ENSMUSG00000079362	Gbp6	1.144
ENSMUSG00000072676	Tmem254a	1.142
ENSMUSG00000054293	A630033H20Rik	1.141
ENSMUSG00000045932	Ifit2	1.137
ENSMUSG00000095975	Cphx1	1.134
ENSMUSG00000031548	Sfrp1	1.132
ENSMUSG00000031210	Gpr165	1.131
ENSMUSG00000082365	Gm15754	1.13
ENSMUSG00000104486	Gm38066	1.128
ENSMUSG00000021867	Tmem254b	1.128
ENSMUSG00000080796	Gm9159	1.127
ENSMUSG00000083433	NA	1.127
ENSMUSG00000023249	Parp3	1.126
ENSMUSG00000035896	Rnase1	1.125
ENSMUSG00000026774	4931423N10Rik	1.123
ENSMUSG00000086165	Gm15690	1.122
ENSMUSG00000106073	Gm42892	1.121
ENSMUSG00000062017	Abca14	1.117
ENSMUSG00000020286	1700093K21Rik	1.117
ENSMUSG00000097340	Gm26617	1.113
ENSMUSG00000051747	Ttn	1.112
ENSMUSG00000084826	AI847159	1.111
ENSMUSG00000019539	Rcn3	1.109
ENSMUSG00000026580	Selp	1.108
ENSMUSG00000068859	Sp9	1.108
ENSMUSG00000099284	Mir7026	1.108
ENSMUSG00000087347	1700047K16Rik	1.106
ENSMUSG00000000386	Mx1	1.106
ENSMUSG00000086727	4931428L18Rik	1.105
ENSMUSG00000073821	8030451A03Rik	1.105
ENSMUSG00000045662	Henmt1	1.103
ENSMUSG00000097357	Gm16793	1.101
ENSMUSG00000020388	Pdlim4	1.095
ENSMUSG00000048191	Muc6	1.09
ENSMUSG00000056877	Rps15a-ps1	1.09
ENSMUSG00000045027	Prss22	1.089
ENSMUSG00000020627	Klhl29	1.088
ENSMUSG00000104900	4930596I21Rik	1.087
ENSMUSG00000024338	Psmb8	1.087
ENSMUSG00000097455	Gm26891	1.086
ENSMUSG00000032452	Clstn2	1.086
ENSMUSG00000024459	H2-M5	1.084
ENSMUSG00000103776	2900035J10Rik	1.083
ENSMUSG00000025537	Phkg1	1.083
ENSMUSG00000085957	Syna	1.082
ENSMUSG00000053522	Lgals7	1.079
ENSMUSG00000102960	Gm37943	1.078
ENSMUSG00000087613	Gm13855	1.078
ENSMUSG00000099728	Gm8510	1.078
ENSMUSG00000089281	Scarna6	1.076
ENSMUSG00000049988	Lrrc25	1.075
ENSMUSG00000031880	Rrad	1.075
ENSMUSG00000104026	Gm37212	1.074
ENSMUSG00000085735	Mettl5os	1.073
ENSMUSG00000086561	Gm15540	1.073
ENSMUSG00000049122	Frmd3	1.073
ENSMUSG00000084544	Gm23183	1.073
ENSMUSG00000084195	Gm15372	1.071
ENSMUSG00000095651	Gm21817	1.07
ENSMUSG00000087691	Gm15674	1.068
ENSMUSG00000037754	Ppp1r16b	1.068
ENSMUSG00000022762	Ncam2	1.067
ENSMUSG00000097035	Gm26692	1.066
ENSMUSG00000040649	Rimklb	1.066
ENSMUSG00000097543	Gm805	1.066
ENSMUSG00000092906	Gm25736	1.063
ENSMUSG00000066688	Gm13083	1.063
ENSMUSG00000090048	Runx2os3	1.063
ENSMUSG00000033316	Galnt9	1.062
ENSMUSG00000078853	Igtp	1.062
ENSMUSG00000042118	Bhmt2	1.056
ENSMUSG00000088705	Gm25549	1.054
ENSMUSG00000065400	Mir200a	1.053
ENSMUSG00000030382	Slc27a5	1.052
ENSMUSG00000079143	Atxn7l1os1	1.052
ENSMUSG00000079669	Gm17396	1.051
ENSMUSG00000065439	Mir140	1.049
ENSMUSG00000081595	Gm13036	1.048
ENSMUSG00000090665	Gad1-ps	1.048
ENSMUSG00000026211	Obsl1	1.047
ENSMUSG00000104389	Gm37034	1.046
ENSMUSG00000102169	Gm9113	1.045
ENSMUSG00000070337	Gpr179	1.045
ENSMUSG00000019230	Lhx9	1.044
ENSMUSG00000073610	Gm10549	1.044
ENSMUSG00000104550	Gm43589	1.043
ENSMUSG00000055026	Gabrg3	1.043
ENSMUSG00000105096	Gbp10	1.042
ENSMUSG00000027368	Dusp2	1.041
ENSMUSG00000040231	Syngr4	1.04
ENSMUSG00000081137	BC022960	1.039
ENSMUSG00000087319	Gm15907	1.039
ENSMUSG00000030047	Arhgap25	1.038
ENSMUSG00000074997	Pin1rt1	1.036
ENSMUSG00000103012	Gm37548	1.036
ENSMUSG00000089665	Fcor	1.036
ENSMUSG00000082466	NA	1.035
ENSMUSG00000029337	Fgf5	1.033
ENSMUSG00000105300	Gm30613	1.032
ENSMUSG00000090206	Tepp	1.032
ENSMUSG00000046215	Rprml	1.031
ENSMUSG00000104460	Gm9121	1.029
ENSMUSG00000083068	Gm11800	1.029
ENSMUSG00000078160	Gm16503	1.029
ENSMUSG00000100512	Ovol3	1.029
ENSMUSG00000040289	Hey1	1.028
ENSMUSG00000047591	Mafa	1.028
ENSMUSG00000030107	Usp18	1.027
ENSMUSG00000070847	Vmn2r30	1.027
ENSMUSG00000097331	F420014N23Rik	1.027
ENSMUSG00000077611	Gm23946	1.026
ENSMUSG00000022650	Retnlb	1.026
ENSMUSG00000085728	Gm14339	1.022
ENSMUSG00000028979	Masp2	1.022
ENSMUSG00000102875	Gm37139	1.021
ENSMUSG00000041789	2700046A07Rik	1.019
ENSMUSG00000026890	Lhx6	1.017
ENSMUSG00000043903	Gm22	1.017
ENSMUSG00000021047	Nova1	1.016
ENSMUSG00000091775	Gm16494	1.016
ENSMUSG00000025938	Slco5a1	1.014
ENSMUSG00000085887	Arhgap27os3	1.013
ENSMUSG00000052363	Zdhhc19	1.012
ENSMUSG00000042846	Lrrtm3	1.011
ENSMUSG00000082519	Vamp7-ps	1.01
ENSMUSG00000082332	Gm13384	1.008
ENSMUSG00000024406	Pou5f1	1.008
ENSMUSG00000100913	Gm8392	1.007
ENSMUSG00000104986	1600023N17Rik	1.007
ENSMUSG00000081222	Gm15173	1.006
ENSMUSG00000041399	1700013G24Rik	1.006
ENSMUSG00000055301	Adh7	1.005
ENSMUSG00000044471	Lncpint	1.005
ENSMUSG00000091045	Vmn2r55	1.005
ENSMUSG00000068407	Rnase12	1.005
ENSMUSG00000078915	Hsp25-ps1	1.005
ENSMUSG00000050164	Mchr1	1.004
ENSMUSG00000099571	Gm18182	1.003
ENSMUSG00000065315	Gm26064	1.003
ENSMUSG00000101049	Gm8856	1.002
ENSMUSG00000028794	A3galt2	1.002
ENSMUSG00000102581	Gm37443	1.001
ENSMUSG00000106429	Gm10685	1.001
ENSMUSG00000064247	Plcxd1	1.001
ENSMUSG00000085070	Gm13211	1
ENSMUSG00000030223	Ptpro	1
ENSMUSG00000067220	Cnga1	0.999
ENSMUSG00000050014	Apol10b	0.998
ENSMUSG00000057400	Ces1c	0.997
ENSMUSG00000092253	H2-Q3	0.997
ENSMUSG00000084981	Gm15962	0.997
ENSMUSG00000081845	Prkaca-ps1	0.996
ENSMUSG00000106004	Gm43391	0.996
ENSMUSG00000040328	Olfr56	0.995
ENSMUSG00000023224	Serping1	0.993
ENSMUSG00000020363	Gfpt2	0.993
ENSMUSG00000033210	Slc9c1	0.993
ENSMUSG00000086405	9330198N18Rik	0.991
ENSMUSG00000086485	Gm15458	0.991
ENSMUSG00000081751	Gm14251	0.989
ENSMUSG00000020712	Tcam1	0.988
ENSMUSG00000021098	4930447C04Rik	0.988
ENSMUSG00000022847	Thpo	0.988
ENSMUSG00000065489	Mir365-2	0.987
ENSMUSG00000085269	Gm15777	0.986
ENSMUSG00000074224	4932431P20Rik	0.985
ENSMUSG00000032517	Mobp	0.984
ENSMUSG00000035653	Lrfn5	0.984
ENSMUSG00000064540	Snord42a	0.983
ENSMUSG00000104983	Gm42763	0.982
ENSMUSG00000086935	Gm15956	0.982
ENSMUSG00000086443	4933421A08Rik	0.981
ENSMUSG00000000817	Fasl	0.98
ENSMUSG00000038917	3930402G23Rik	0.98
ENSMUSG00000037580	Gch1	0.98
ENSMUSG00000093404	Gm25190	0.979
ENSMUSG00000106020	4930573C15Rik	0.978
ENSMUSG00000090284	Gm17613	0.978
ENSMUSG00000074281	Gm12522	0.976
ENSMUSG00000087256	Gm15990	0.976
ENSMUSG00000100580	4933436I20Rik	0.975
ENSMUSG00000042269	Fam92b	0.975
ENSMUSG00000022987	Zfp641	0.975
ENSMUSG00000092586	Ly6g6c	0.974
ENSMUSG00000024340	Btnl2	0.973
ENSMUSG00000099404	Gm28172	0.971
ENSMUSG00000069996	Gm7125	0.971
ENSMUSG00000097861	Gm26858	0.971
ENSMUSG00000098088	Gm26916	0.969
ENSMUSG00000097873	Gm26867	0.968
ENSMUSG00000078763	Slfn1	0.968
ENSMUSG00000104571	Gm43010	0.967
ENSMUSG00000085395	Gm13056	0.967
ENSMUSG00000106579	Gm42771	0.967
ENSMUSG00000082331	NA	0.965
ENSMUSG00000104867	Gm43728	0.965
ENSMUSG00000106359	4930554G22Rik	0.964
ENSMUSG00000004951	Hspb1	0.964
ENSMUSG00000090965	Gm17203	0.964
ENSMUSG00000036872	Abcc12	0.963
ENSMUSG00000045474	Olfr1368	0.961
ENSMUSG00000065939	Snora2b	0.961
ENSMUSG00000025644	Gm7628	0.96
ENSMUSG00000081103	Rps12-ps26	0.959
ENSMUSG00000073753	Gm10571	0.958
ENSMUSG00000098100	Gm7572	0.958
ENSMUSG00000056643	Chst13	0.957
ENSMUSG00000069893	9930111J21Rik1	0.957
ENSMUSG00000104887	Gm43158	0.954
ENSMUSG00000104724	Gm43162	0.954
ENSMUSG00000074121	Ntf5	0.953
ENSMUSG00000085447	9530026F06Rik	0.952
ENSMUSG00000031111	Igsf1	0.952
ENSMUSG00000063672	Nkx6-3	0.951
ENSMUSG00000071068	Treml2	0.951
ENSMUSG00000100700	Gm6137	0.951
ENSMUSG00000081388	Gm11801	0.947
ENSMUSG00000038550	Ciart	0.946
ENSMUSG00000033597	Caskin1	0.946
ENSMUSG00000086919	Gm11497	0.945
ENSMUSG00000020732	Rab37	0.945
ENSMUSG00000075602	Ly6a	0.945
ENSMUSG00000020395	Itk	0.944
ENSMUSG00000087107	AI662270	0.944
ENSMUSG00000105774	Gm43006	0.943
ENSMUSG00000103877	Gm21358	0.943
ENSMUSG00000089983	2010320O07Rik	0.943
ENSMUSG00000074385	Gm10684	0.939
ENSMUSG00000029697	Fezf1	0.938
ENSMUSG00000097326	A330048O09Rik	0.938
ENSMUSG00000091318	Gm5415	0.937
ENSMUSG00000022586	Ly6i	0.936
ENSMUSG00000086946	Gm15527	0.934
ENSMUSG00000061762	Tac1	0.933
ENSMUSG00000095989	Gm23049	0.933
ENSMUSG00000023903	Mmp25	0.933
ENSMUSG00000102140	Gm38058	0.932
ENSMUSG00000097282	5031415H12Rik	0.932
ENSMUSG00000045777	Ifitm10	0.931
ENSMUSG00000069712	4930444G20Rik	0.931
ENSMUSG00000056492	Adgrf5	0.931
ENSMUSG00000104966	Gm43273	0.929
ENSMUSG00000103497	Gm37407	0.928
ENSMUSG00000050840	Cdh20	0.927
ENSMUSG00000097513	Gm26696	0.926
ENSMUSG00000100622	Gm20379	0.926
ENSMUSG00000102776	Gm38162	0.925
ENSMUSG00000080374	Gm22953	0.925
ENSMUSG00000019933	Mrln	0.925
ENSMUSG00000044083	Efcab8	0.924
ENSMUSG00000038305	Spats2l	0.923
ENSMUSG00000071047	Ces1a	0.922
ENSMUSG00000066224	Arid3c	0.921
ENSMUSG00000047643	Gm5454	0.921
ENSMUSG00000036944	Tmem71	0.92
ENSMUSG00000084306	Gm11743	0.919
ENSMUSG00000078604	Gm10961	0.919
ENSMUSG00000075025	Gm10804	0.918
ENSMUSG00000033368	Trim69	0.917
ENSMUSG00000043673	Kcns3	0.917
ENSMUSG00000097713	Gm7741	0.916
ENSMUSG00000087692	Gm11940	0.916
ENSMUSG00000021751	Acox2	0.915
ENSMUSG00000081937	Gm14599	0.914
ENSMUSG00000104444	Gm33051	0.914
ENSMUSG00000060615	Ang4	0.914
ENSMUSG00000085933	Tmem61	0.913
ENSMUSG00000081041	Nlk-ps1	0.912
ENSMUSG00000050844	1700020N01Rik	0.911
ENSMUSG00000034224	Slc38a8	0.911
ENSMUSG00000093010	Gm22460	0.911
ENSMUSG00000104114	Gm37297	0.91
ENSMUSG00000054379	2410024N13Rik	0.909
ENSMUSG00000082545	Gm12196	0.909
ENSMUSG00000088412	Gm24241	0.908
ENSMUSG00000021071	Trim9	0.908
ENSMUSG00000041729	Coro2b	0.907
ENSMUSG00000105775	Gm10290	0.906
ENSMUSG00000038580	Sct	0.905
ENSMUSG00000037159	Wee2	0.904
ENSMUSG00000037921	Ddx60	0.903
ENSMUSG00000103223	Gm37730	0.902
ENSMUSG00000025185	Loxl4	0.901
ENSMUSG00000094328	Gm9125	0.9
ENSMUSG00000092592	Gm20449	0.9
ENSMUSG00000095516	Gm24135	0.899
ENSMUSG00000096987	Gm26525	0.897
ENSMUSG00000045518	Onecut3	0.896
ENSMUSG00000034266	Batf	0.896
ENSMUSG00000080370	Gm22952	0.895
ENSMUSG00000069733	Ube2u	0.895
ENSMUSG00000031698	Mylk3	0.895
ENSMUSG00000097714	Gm20109	0.894
ENSMUSG00000084711	Gm24629	0.893
ENSMUSG00000090260	2810442N19Rik	0.892
ENSMUSG00000106193	Mir7090	0.892
ENSMUSG00000088573	Gm24530	0.892
ENSMUSG00000020598	Nrcam	0.892
ENSMUSG00000041722	Khdc1c	0.891
ENSMUSG00000080474	Gm25317	0.89
ENSMUSG00000099931	Gm29358	0.889
ENSMUSG00000097786	4933429H19Rik	0.889
ENSMUSG00000020435	Osbp2	0.889
ENSMUSG00000026471	Mr1	0.888
ENSMUSG00000046999	1110032F04Rik	0.888
ENSMUSG00000089715	Cbx6	0.888
ENSMUSG00000027855	Sycp1	0.887
ENSMUSG00000106476	Rpl36-ps9	0.884
ENSMUSG00000097159	Gm26517	0.884
ENSMUSG00000025927	Tfap2b	0.882
ENSMUSG00000103999	Gm38026	0.882
ENSMUSG00000037379	Spon2	0.882
ENSMUSG00000083460	Gm12182	0.882
ENSMUSG00000061654	Spry3	0.882
ENSMUSG00000088224	Gm25406	0.88
ENSMUSG00000104189	Gm37822	0.879
ENSMUSG00000106484	Gm17833	0.879
ENSMUSG00000097369	Gm26545	0.878
ENSMUSG00000053024	Cntn2	0.877
ENSMUSG00000087084	Gm13016	0.877
ENSMUSG00000079019	Insl3	0.877
ENSMUSG00000102462	Gm5542	0.876
ENSMUSG00000105559	Gm4860	0.876
ENSMUSG00000071324	Armc2	0.876
ENSMUSG00000074269	Rec114	0.876
ENSMUSG00000025804	Ccr1	0.876
ENSMUSG00000022915	1700093J21Rik	0.876
ENSMUSG00000101066	Gm8498	0.875
ENSMUSG00000046245	Pilra	0.874
ENSMUSG00000064637	Snora20	0.874
ENSMUSG00000046856	Gpr1	0.873
ENSMUSG00000033910	Gucy1a3	0.873
ENSMUSG00000089260	Mir1929	0.872
ENSMUSG00000026347	Tmem163	0.87
ENSMUSG00000082322	Gm9164	0.87
ENSMUSG00000045362	Tnfrsf26	0.87
ENSMUSG00000040522	Tlr8	0.869
ENSMUSG00000082932	Cyp2j8	0.868
ENSMUSG00000086164	Gm13029	0.868
ENSMUSG00000032303	Chrna3	0.868
ENSMUSG00000018593	Sparc	0.868
ENSMUSG00000015355	Cd48	0.867
ENSMUSG00000028268	Gbp3	0.867
ENSMUSG00000100867	Gm18981	0.867
ENSMUSG00000104094	Gm37314	0.867
ENSMUSG00000032661	Oas3	0.866
ENSMUSG00000101023	Gm21152	0.866
ENSMUSG00000104752	Gm5565	0.865
ENSMUSG00000097831	4930540M05Rik	0.865
ENSMUSG00000038349	Plcl1	0.864
ENSMUSG00000092415	Gm20513	0.864
ENSMUSG00000062310	Glrp1	0.863
ENSMUSG00000026424	Gpr37l1	0.863
ENSMUSG00000073724	Pramel4	0.863
ENSMUSG00000105100	Gm44349	0.863
ENSMUSG00000029321	Slc10a6	0.862
ENSMUSG00000003227	Edar	0.862
ENSMUSG00000075033	Nxpe3	0.862
ENSMUSG00000053216	Btn2a2	0.861
ENSMUSG00000085085	1700086P04Rik	0.859
ENSMUSG00000046101	Mcmdc2	0.858
ENSMUSG00000099320	Mir7664	0.858
ENSMUSG00000036256	Igfbp7	0.855
ENSMUSG00000036030	Prtg	0.855
ENSMUSG00000106491	Gm42446	0.853
ENSMUSG00000089525	Gm23833	0.853
ENSMUSG00000022893	Adamts1	0.852
ENSMUSG00000028613	Lrp8	0.851
ENSMUSG00000087299	Gm12953	0.851
ENSMUSG00000024175	Tekt4	0.851
ENSMUSG00000092190	Gm20470	0.849
ENSMUSG00000088942	Gm23260	0.849
ENSMUSG00000044052	Ccr10	0.849
ENSMUSG00000059022	Kcp	0.848
ENSMUSG00000103572	Gm37115	0.847
ENSMUSG00000049281	Scn3b	0.847
ENSMUSG00000100150	Gm19585	0.845
ENSMUSG00000029784	Ssmem1	0.844
ENSMUSG00000103056	Gm38268	0.843
ENSMUSG00000028037	Ifi44	0.843
ENSMUSG00000097424	1700030M09Rik	0.842
ENSMUSG00000102051	I830127L07Rik	0.842
ENSMUSG00000033355	Rtp4	0.842
ENSMUSG00000027955	Fam198b	0.841
ENSMUSG00000027344	Fsip1	0.84
ENSMUSG00000075425	Gm13547	0.839
ENSMUSG00000104059	Gm9124	0.839
ENSMUSG00000046317	BC107364	0.839
ENSMUSG00000097016	Gm26708	0.839
ENSMUSG00000104567	Gm43209	0.839
ENSMUSG00000092107	Ear-ps4	0.836
ENSMUSG00000046840	Hnf4aos	0.835
ENSMUSG00000084644	Gm24379	0.834
ENSMUSG00000089337	Gm24346	0.834
ENSMUSG00000086409	Gm13898	0.834
ENSMUSG00000088708	Gm25558	0.834
ENSMUSG00000097760	6030442K20Rik	0.833
ENSMUSG00000058183	Mmel1	0.832
ENSMUSG00000105084	Gm43365	0.832
ENSMUSG00000082893	Gm11383	0.832
ENSMUSG00000057346	Apol9a	0.832
ENSMUSG00000084933	Gm13962	0.831
ENSMUSG00000048521	Cxcr6	0.831
ENSMUSG00000048621	Gm6377	0.83
ENSMUSG00000092012	NA	0.83
ENSMUSG00000030145	Zfp248	0.83
ENSMUSG00000099926	Gm6693	0.829
ENSMUSG00000086662	BC046251	0.829
ENSMUSG00000084120	Gm11624	0.829
ENSMUSG00000094163	Tdpoz5	0.828
ENSMUSG00000038194	NA	0.828
ENSMUSG00000074607	Tox2	0.827
ENSMUSG00000090268	Gm5286	0.827
ENSMUSG00000081829	Gm15460	0.826
ENSMUSG00000002847	Pla1a	0.824
ENSMUSG00000090550	Prlh	0.823
ENSMUSG00000033770	Clcnka	0.823
ENSMUSG00000030693	Klk10	0.823
ENSMUSG00000070427	Il18bp	0.823
ENSMUSG00000024471	Myot	0.822
ENSMUSG00000048480	Cxcr1	0.821
ENSMUSG00000056854	Pou3f4	0.821
ENSMUSG00000083700	Gm2986	0.821
ENSMUSG00000084411	Gm11510	0.821
ENSMUSG00000043807	Ly6g5b	0.821
ENSMUSG00000096105	Bhmt-ps1	0.82
ENSMUSG00000101810	1700066C05Rik	0.819
ENSMUSG00000106254	Gm42907	0.818
ENSMUSG00000061603	Akap6	0.818
ENSMUSG00000051596	Otop1	0.817
ENSMUSG00000056158	Car10	0.817
ENSMUSG00000102157	Gm37470	0.816
ENSMUSG00000039542	Ncam1	0.816
ENSMUSG00000065752	Gm23344	0.815
ENSMUSG00000104312	Gm37912	0.814
ENSMUSG00000015340	Cybb	0.814
ENSMUSG00000080957	Gm15739	0.814
ENSMUSG00000054753	AU018091	0.814
ENSMUSG00000018623	Mmp7	0.814
ENSMUSG00000049515	Espnl	0.813
ENSMUSG00000072066	6720489N17Rik	0.813
ENSMUSG00000105447	Gm43653	0.812
ENSMUSG00000094395	NA	0.812
ENSMUSG00000019987	Arg1	0.812
ENSMUSG00000103396	Gm38305	0.811
ENSMUSG00000081467	Gm13337	0.81
ENSMUSG00000089746	Gm3513	0.81
ENSMUSG00000102332	Gm19331	0.81
ENSMUSG00000094603	Gm25872	0.81
ENSMUSG00000005883	Spo11	0.809
ENSMUSG00000105981	2810428J06Rik	0.809
ENSMUSG00000097136	Gm26772	0.809
ENSMUSG00000104877	Gm42651	0.808
ENSMUSG00000031444	F10	0.808
ENSMUSG00000078650	G6pc	0.808
ENSMUSG00000064672	Gm22806	0.808
ENSMUSG00000041540	Sox5	0.807
ENSMUSG00000105881	4932422M17Rik	0.806
ENSMUSG00000024112	Cacna1h	0.806
ENSMUSG00000080645	Mir1198	0.805
ENSMUSG00000105611	Gm42938	0.805
ENSMUSG00000001864	Aif1l	0.804
ENSMUSG00000098874	Gm27960	0.804
ENSMUSG00000033182	Kbtbd12	0.804
ENSMUSG00000033847	Pla2g4c	0.803
ENSMUSG00000034641	Cd300ld	0.803
ENSMUSG00000042268	Slc26a9	0.802
ENSMUSG00000074467	Gm10702	0.802
ENSMUSG00000001333	Sync	0.802
ENSMUSG00000083178	Gm12187	0.802
ENSMUSG00000093687	Gm20637	0.801
ENSMUSG00000028270	Gbp2	0.801
ENSMUSG00000028354	Fmn2	0.8
ENSMUSG00000064927	Gm22043	0.8
ENSMUSG00000002588	Pon1	0.8
ENSMUSG00000022421	Nptxr	0.8
ENSMUSG00000097053	Gm1972	0.799
ENSMUSG00000034438	Gbp8	0.798
ENSMUSG00000054938	Olfr1346	0.797
ENSMUSG00000036067	Slc2a6	0.795
ENSMUSG00000039798	2600006K01Rik	0.795
ENSMUSG00000029298	Gbp9	0.795
ENSMUSG00000007594	Hapln4	0.795
ENSMUSG00000081924	Gm11191	0.795
ENSMUSG00000097862	Gm26859	0.795
ENSMUSG00000079293	Clec7a	0.793
ENSMUSG00000039628	Hs3st6	0.793
ENSMUSG00000103766	Gm38392	0.792
ENSMUSG00000028825	Rhd	0.792
ENSMUSG00000100398	Gm5251	0.791
ENSMUSG00000086900	Kcnab3os	0.791
ENSMUSG00000045075	Gm9796	0.791
ENSMUSG00000041845	Rhod	0.791
ENSMUSG00000026023	Cdk15	0.789
ENSMUSG00000100620	Gm28277	0.789
ENSMUSG00000044390	Tigd3	0.789
ENSMUSG00000101966	Gm5248	0.788
ENSMUSG00000103858	Gm37604	0.787
ENSMUSG00000090211	Gm16050	0.787
ENSMUSG00000079055	Slc8a3	0.786
ENSMUSG00000082387	NA	0.786
ENSMUSG00000096727	Psmb9	0.786
ENSMUSG00000083153	Gm12459	0.783
ENSMUSG00000067321	Gm7931	0.783
ENSMUSG00000078630	Tomt	0.783
ENSMUSG00000038173	Enpp6	0.783
ENSMUSG00000058297	Spock2	0.782
ENSMUSG00000020061	Mybpc1	0.782
ENSMUSG00000093119	Gm25640	0.782
ENSMUSG00000083379	Gm4919	0.781
ENSMUSG00000083907	Plk-ps1	0.781
ENSMUSG00000090607	Gm17052	0.781
ENSMUSG00000103778	Gm36930	0.78
ENSMUSG00000083808	Gm3828	0.78
ENSMUSG00000064823	Snord82	0.779
ENSMUSG00000083725	Gm11865	0.779
ENSMUSG00000100371	Gm29669	0.778
ENSMUSG00000090174	Gm10612	0.777
ENSMUSG00000067919	Rex2	0.776
ENSMUSG00000051262	Cml3	0.776
ENSMUSG00000065725	Gm26165	0.775
ENSMUSG00000103764	Gm18382	0.775
ENSMUSG00000034777	Vax2	0.774
ENSMUSG00000031876	Cmtm1	0.772
ENSMUSG00000020101	Vsir	0.771
ENSMUSG00000067224	Gm3695	0.771
ENSMUSG00000048398	Gm5065	0.77
ENSMUSG00000019789	Hey2	0.77
ENSMUSG00000019785	Clvs2	0.77
ENSMUSG00000103920	Gm37897	0.769
ENSMUSG00000088891	Gm22516	0.768
ENSMUSG00000064930	Gm23723	0.768
ENSMUSG00000028264	Spaca1	0.768
ENSMUSG00000030148	Clec4a2	0.768
ENSMUSG00000025375	Aatk	0.768
ENSMUSG00000103164	Gm38150	0.767
ENSMUSG00000091619	Gm3625	0.767
ENSMUSG00000103966	Gm37120	0.765
ENSMUSG00000029814	Igf2bp3	0.765
ENSMUSG00000100002	Gm29642	0.765
ENSMUSG00000032443	Zcwpw2	0.765
ENSMUSG00000084905	Gm12081	0.765
ENSMUSG00000021384	Susd3	0.765
ENSMUSG00000085425	Gm15648	0.765
ENSMUSG00000037321	Tap1	0.765
ENSMUSG00000102480	Gm37926	0.764
ENSMUSG00000066720	Cldn9	0.764
ENSMUSG00000095701	Gm24830	0.763
ENSMUSG00000074203	G430095P16Rik	0.763
ENSMUSG00000054136	Adm2	0.763
ENSMUSG00000060802	B2m	0.762
ENSMUSG00000018656	Tcaf3	0.762
ENSMUSG00000022245	Skor1	0.761
ENSMUSG00000085693	Gm13371	0.76
ENSMUSG00000101135	Gm17981	0.76
ENSMUSG00000024786	1700123I01Rik	0.76
ENSMUSG00000014846	Tppp3	0.759
ENSMUSG00000069917	Hba-a2	0.759
ENSMUSG00000081392	Gm11668	0.759
ENSMUSG00000026830	Ermn	0.758
ENSMUSG00000031802	Phxr4	0.758
ENSMUSG00000096977	Gm10827	0.757
ENSMUSG00000102311	Gm5543	0.756
ENSMUSG00000084607	Gm22208	0.755
ENSMUSG00000032507	Fbxl2	0.754
ENSMUSG00000045215	Asxl3	0.753
ENSMUSG00000104164	Gm38248	0.752
ENSMUSG00000104763	9830132P13Rik	0.752
ENSMUSG00000029248	Thegl	0.751
ENSMUSG00000098072	Gm26995	0.751
ENSMUSG00000053675	Tgm5	0.75
ENSMUSG00000106114	Gm43286	0.749
ENSMUSG00000069189	Zdhhc11	0.748
ENSMUSG00000078838	Gm17382	0.748
ENSMUSG00000029663	Gngt1	0.747
ENSMUSG00000055413	H2-Q5	0.746
ENSMUSG00000027208	Fgf7	0.745
ENSMUSG00000053081	1700069B07Rik	0.745
ENSMUSG00000041644	Slc5a12	0.744
ENSMUSG00000028370	Pappa	0.744
ENSMUSG00000038600	Atp6v0a4	0.744
ENSMUSG00000031552	Adam18	0.744
ENSMUSG00000032988	Slc16a8	0.744
ENSMUSG00000027514	Zbp1	0.743
ENSMUSG00000005413	Hmox1	0.743
ENSMUSG00000069874	Irgm2	0.743
ENSMUSG00000086089	Gm11640	0.743
ENSMUSG00000101587	Gm29036	0.742
ENSMUSG00000093693	NA	0.742
ENSMUSG00000102194	Gm38169	0.741
ENSMUSG00000096171	Gm8055	0.741
ENSMUSG00000079471	Gm7325	0.741
ENSMUSG00000097078	Gm26566	0.74
ENSMUSG00000081261	Gm15370	0.739
ENSMUSG00000049897	Stkld1	0.739
ENSMUSG00000079481	Nhsl2	0.739
ENSMUSG00000086564	Cd101	0.739
ENSMUSG00000000320	Alox12	0.739
ENSMUSG00000024669	Cd5	0.739
ENSMUSG00000037942	Crp	0.738
ENSMUSG00000085274	BC046401	0.738
ENSMUSG00000029070	Mxra8	0.738
ENSMUSG00000088030	Gm24991	0.738
ENSMUSG00000082095	Gm11991	0.737
ENSMUSG00000095250	AC133103.4	0.737
ENSMUSG00000063683	Glyat	0.736
ENSMUSG00000105425	Gm43469	0.735
ENSMUSG00000105374	Gm42551	0.735
ENSMUSG00000070498	Tmem132b	0.735
ENSMUSG00000082036	Gm13724	0.735
ENSMUSG00000047631	Apof	0.735
ENSMUSG00000101061	Platr1	0.734
ENSMUSG00000057604	Lmcd1	0.734
ENSMUSG00000092641	Gm23563	0.734
ENSMUSG00000103506	Gm38376	0.732
ENSMUSG00000057280	Musk	0.731
ENSMUSG00000028584	Lrrc38	0.731
ENSMUSG00000089598	Gm26158	0.731
ENSMUSG00000102970	Gm37349	0.729
ENSMUSG00000103579	Gm37113	0.729
ENSMUSG00000072834	Gm12298	0.729
ENSMUSG00000083932	Gm11438	0.729
ENSMUSG00000104406	Gm38014	0.728
ENSMUSG00000085909	Gm11846	0.728
ENSMUSG00000069922	Ces3a	0.728
ENSMUSG00000043004	Gng2	0.728
ENSMUSG00000022440	C1qtnf6	0.728
ENSMUSG00000097150	Gm26513	0.728
ENSMUSG00000022754	Tmem45a	0.728
ENSMUSG00000036356	Csgalnact1	0.727
ENSMUSG00000060183	Cxcl11	0.726
ENSMUSG00000087272	Gm15409	0.726
ENSMUSG00000086628	Gm16157	0.726
ENSMUSG00000033762	Recql4	0.726
ENSMUSG00000037572	Wdhd1	0.725
ENSMUSG00000031125	3830403N18Rik	0.724
ENSMUSG00000081515	Gm12311	0.724
ENSMUSG00000004709	Cd244	0.723
ENSMUSG00000093772	4931403E22Rik	0.723
ENSMUSG00000091272	Gm17641	0.722
ENSMUSG00000104469	Gm37663	0.722
ENSMUSG00000093384	Gm20689	0.721
ENSMUSG00000084728	Mir1905	0.721
ENSMUSG00000032343	Impg1	0.721
ENSMUSG00000030098	Grip2	0.72
ENSMUSG00000044067	Gpr22	0.72
ENSMUSG00000059003	Grin2a	0.72
ENSMUSG00000026581	Sell	0.719
ENSMUSG00000106092	Gm43072	0.719
ENSMUSG00000084904	Gm14827	0.718
ENSMUSG00000105947	Gm43789	0.718
ENSMUSG00000091373	Gm8810	0.718
ENSMUSG00000089129	Gm26407	0.718
ENSMUSG00000097730	Gm26588	0.717
ENSMUSG00000097668	Gm26761	0.716
ENSMUSG00000031998	1700128F08Rik	0.716
ENSMUSG00000039179	Tekt5	0.716
ENSMUSG00000040972	Igsf21	0.715
ENSMUSG00000097609	Gm26659	0.715
ENSMUSG00000081965	Gm11620	0.715
ENSMUSG00000099847	Gm29458	0.715
ENSMUSG00000006958	Chrd	0.715
ENSMUSG00000105739	Gm5708	0.714
ENSMUSG00000043932	Klri2	0.714
ENSMUSG00000017417	Plxdc1	0.714
ENSMUSG00000072589	Gm10371	0.713
ENSMUSG00000082981	Polr2k-ps	0.713
ENSMUSG00000053062	Jam2	0.712
ENSMUSG00000102564	Gm37035	0.711
ENSMUSG00000094874	AC132444.3	0.711
ENSMUSG00000080946	Gm12985	0.71
ENSMUSG00000094493	Olfr700	0.71
ENSMUSG00000094084	Tdpoz1	0.709
ENSMUSG00000097312	Gm26870	0.709
ENSMUSG00000047115	Fam221a	0.708
ENSMUSG00000092842	Gm24333	0.708
ENSMUSG00000090812	Samd15	0.708
ENSMUSG00000039200	Atf7ip2	0.707
ENSMUSG00000042116	Vwa1	0.706
ENSMUSG00000015134	Aldh1a3	0.706
ENSMUSG00000096968	Gm26620	0.705
ENSMUSG00000083519	Gm13674	0.705
ENSMUSG00000069041	Slc25a31	0.705
ENSMUSG00000029672	Fam3c	0.705
ENSMUSG00000098564	Ranbp2-ps3	0.705
ENSMUSG00000086453	Gm11457	0.704
ENSMUSG00000104136	Gm36955	0.703
ENSMUSG00000102664	Gm38380	0.702
ENSMUSG00000103734	Gm37651	0.702
ENSMUSG00000044309	Apol7c	0.702
ENSMUSG00000001473	Tubb6	0.702
ENSMUSG00000037138	Aff3	0.701
ENSMUSG00000088176	Gm23094	0.701
ENSMUSG00000058163	Gm5431	0.701
ENSMUSG00000093726	Gm20667	0.7
ENSMUSG00000090561	Gm17207	0.698
ENSMUSG00000105664	Gm42797	0.698
ENSMUSG00000069310	Hist1h3c	0.698
ENSMUSG00000065904	Gm26109	0.697
ENSMUSG00000046487	Mospd4	0.697
ENSMUSG00000029561	Oasl2	0.696
ENSMUSG00000104379	Gm37509	0.695
ENSMUSG00000101483	1700016L21Rik	0.695
ENSMUSG00000031224	Magee2	0.694
ENSMUSG00000070900	Gm10306	0.694
ENSMUSG00000084866	A930006K02Rik	0.694
ENSMUSG00000105643	Gm42611	0.693
ENSMUSG00000072572	Slc39a2	0.693
ENSMUSG00000097519	4930558J18Rik	0.692
ENSMUSG00000082837	Gm15373	0.692
ENSMUSG00000105205	Gm44301	0.692
ENSMUSG00000103507	Gm38375	0.692
ENSMUSG00000065676	Snord42b	0.692
ENSMUSG00000089308	Gm24837	0.691
ENSMUSG00000085902	Gm12200	0.691
ENSMUSG00000086216	Gm13610	0.69
ENSMUSG00000106603	Gm43509	0.69
ENSMUSG00000105004	Gm43075	0.689
ENSMUSG00000052133	Sema5b	0.689
ENSMUSG00000102448	Gm37101	0.688
ENSMUSG00000080773	Gm12955	0.688
ENSMUSG00000000365	Rnf17	0.688
ENSMUSG00000095344	Gm6838	0.688
ENSMUSG00000093867	Gsdmcl2	0.688
ENSMUSG00000094812	Gm22614	0.687
ENSMUSG00000083122	Gm15578	0.687
ENSMUSG00000095947	Gm25195	0.687
ENSMUSG00000029121	Crmp1	0.686
ENSMUSG00000019848	Popdc3	0.686
ENSMUSG00000022113	Trim52	0.686
ENSMUSG00000022321	Cdh10	0.686
ENSMUSG00000009585	Apobec3	0.686
ENSMUSG00000045826	Ptprcap	0.686
ENSMUSG00000097628	Gm2383	0.685
ENSMUSG00000069919	Hba-a1	0.685
ENSMUSG00000079794	AC125149.2	0.685
ENSMUSG00000104549	Gm43142	0.684
ENSMUSG00000062028	Irgc1	0.684
ENSMUSG00000018620	Mmp20	0.684
ENSMUSG00000081721	Gm13882	0.683
ENSMUSG00000031302	Nlgn3	0.683
ENSMUSG00000025511	Tspan4	0.683
ENSMUSG00000019899	Lama2	0.683
ENSMUSG00000024533	Spire1	0.683
ENSMUSG00000068122	Agtr2	0.682
ENSMUSG00000036905	C1qb	0.682
ENSMUSG00000082310	Gm12904	0.68
ENSMUSG00000091388	Gm17576	0.68
ENSMUSG00000019027	Dnah1	0.68
ENSMUSG00000021838	Samd4	0.68
ENSMUSG00000105461	Gm4742	0.679
ENSMUSG00000044816	D630023F18Rik	0.677
ENSMUSG00000085151	1110018N20Rik	0.677
ENSMUSG00000102666	Gm8599	0.677
ENSMUSG00000028782	Adgrb2	0.677
ENSMUSG00000029761	Cald1	0.677
ENSMUSG00000035407	Kank4	0.676
ENSMUSG00000018459	Slc13a3	0.675
ENSMUSG00000104998	Gm43822	0.675
ENSMUSG00000027857	Tshb	0.675
ENSMUSG00000025272	Tro	0.674
ENSMUSG00000078384	NA	0.674
ENSMUSG00000086245	Gm16170	0.674
ENSMUSG00000023341	Mx2	0.674
ENSMUSG00000106497	Gm43195	0.673
ENSMUSG00000106178	Gm42987	0.672
ENSMUSG00000104187	Gm37820	0.672
ENSMUSG00000028415	Spink4	0.671
ENSMUSG00000049928	Glp2r	0.67
ENSMUSG00000074486	Bglap2	0.669
ENSMUSG00000042489	Clspn	0.669
ENSMUSG00000087785	Gm23172	0.668
ENSMUSG00000044364	Tmem74b	0.668
ENSMUSG00000034825	Nrip3	0.668
ENSMUSG00000096080	Gm24710	0.668
ENSMUSG00000071042	Rasgrp3	0.668
ENSMUSG00000101641	Gm29560	0.667
ENSMUSG00000050541	Adra1b	0.667
ENSMUSG00000079018	Ly6c1	0.667
ENSMUSG00000028655	Mfsd2a	0.666
ENSMUSG00000028874	Fgr	0.666
ENSMUSG00000068417	Pnp2	0.666
ENSMUSG00000032128	Robo3	0.666
ENSMUSG00000103390	Gm38301	0.665
ENSMUSG00000082350	Gm14008	0.665
ENSMUSG00000038135	Crygn	0.664
ENSMUSG00000034648	Lrrn1	0.664
ENSMUSG00000090171	Ugt1a2	0.663
ENSMUSG00000102784	Gm38251	0.663
ENSMUSG00000056219	Tmem229b-ps	0.662
ENSMUSG00000072621	Slfn10-ps	0.662
ENSMUSG00000081933	Gm14767	0.661
ENSMUSG00000106346	Gtpbp4-ps6	0.661
ENSMUSG00000005470	Asf1b	0.661
ENSMUSG00000093173	Gm23872	0.661
ENSMUSG00000080626	Mir1192	0.661
ENSMUSG00000038209	Itln1	0.66
ENSMUSG00000105471	A430073D23Rik	0.66
ENSMUSG00000106115	Gm43420	0.66
ENSMUSG00000087163	Gm16230	0.66
ENSMUSG00000097520	Gm26843	0.66
ENSMUSG00000000632	Sez6	0.659
ENSMUSG00000034459	Ifit1	0.659
ENSMUSG00000081241	NA	0.658
ENSMUSG00000040537	Adam22	0.658
ENSMUSG00000080767	Gm15595	0.658
ENSMUSG00000080186	Gm14448	0.657
ENSMUSG00000087677	Gm15226	0.657
ENSMUSG00000039304	Tnfsf10	0.657
ENSMUSG00000103493	Gm37411	0.656
ENSMUSG00000099178	Gm8669	0.656
ENSMUSG00000006205	Htra1	0.656
ENSMUSG00000034684	Sema3f	0.656
ENSMUSG00000093157	Mir3098	0.655
ENSMUSG00000098802	Mir7046	0.655
ENSMUSG00000104056	Gm38129	0.655
ENSMUSG00000105128	Gm42870	0.655
ENSMUSG00000055370	Gm9968	0.655
ENSMUSG00000093327	Mir5107	0.655
ENSMUSG00000002111	Spi1	0.653
ENSMUSG00000027489	Necab3	0.653
ENSMUSG00000078868	Gm14412	0.653
ENSMUSG00000106607	Gm43178	0.653
ENSMUSG00000054764	Mtnr1a	0.653
ENSMUSG00000097463	4930448E22Rik	0.653
ENSMUSG00000053181	A830005F24Rik	0.653
ENSMUSG00000083903	Gm5405	0.653
ENSMUSG00000095419	Gm14328	0.653
ENSMUSG00000084477	Gm25780	0.652
ENSMUSG00000085072	Ict1os	0.652
ENSMUSG00000100280	Gm28417	0.65
ENSMUSG00000023274	Cd4	0.65
ENSMUSG00000071262	Zfp957	0.65
ENSMUSG00000089679	Gm16299	0.65
ENSMUSG00000105076	A930003O13Rik	0.649
ENSMUSG00000019467	Arhgef25	0.649
ENSMUSG00000101814	Gm17807	0.649
ENSMUSG00000102650	Gm19863	0.648
ENSMUSG00000078601	Gm12525	0.648
ENSMUSG00000086806	Gm13054	0.648
ENSMUSG00000032839	Trpc1	0.648
ENSMUSG00000074651	Mcidas	0.648
ENSMUSG00000001228	Uhrf1	0.648
ENSMUSG00000060988	Galnt13	0.647
ENSMUSG00000066000	2610305D13Rik	0.647
ENSMUSG00000101532	Zbed4-ps1	0.646
ENSMUSG00000069515	Lyz1	0.646
ENSMUSG00000035208	Slfn8	0.646
ENSMUSG00000094551	Gm22392	0.646
ENSMUSG00000078531	Gm831	0.645
ENSMUSG00000093732	Gm20609	0.644
ENSMUSG00000061462	Obscn	0.644
ENSMUSG00000097929	Tunar	0.644
ENSMUSG00000037362	Nov	0.644
ENSMUSG00000079324	4932414N04Rik	0.643
ENSMUSG00000086650	A430048G15Rik	0.643
ENSMUSG00000030361	Klrb1a	0.643
ENSMUSG00000102145	Gm38056	0.642
ENSMUSG00000104508	Gm37735	0.642
ENSMUSG00000099138	Gm5746	0.642
ENSMUSG00000032332	Col12a1	0.642
ENSMUSG00000101730	Gm28580	0.641
ENSMUSG00000083462	Gm12501	0.641
ENSMUSG00000097517	Gm26695	0.641
ENSMUSG00000058281	Gm10038	0.64
ENSMUSG00000032643	Fhl3	0.64
ENSMUSG00000100855	Gm6976	0.64
ENSMUSG00000102945	Gm37884	0.639
ENSMUSG00000028255	Clca1	0.639
ENSMUSG00000103198	Gm9136	0.639
ENSMUSG00000031351	Zfp185	0.638
ENSMUSG00000102623	Gm37673	0.638
ENSMUSG00000085012	Gm15492	0.638
ENSMUSG00000097839	Gm26909	0.638
ENSMUSG00000085788	4930470G03Rik	0.638
ENSMUSG00000085204	Gm15327	0.638
ENSMUSG00000080461	Gm22488	0.638
ENSMUSG00000090101	Snhg9	0.638
ENSMUSG00000035179	Ppp1r32	0.638
ENSMUSG00000022652	Morc1	0.637
ENSMUSG00000081235	Gm14788	0.636
ENSMUSG00000088252	Snord13	0.636
ENSMUSG00000036469	2001-03-01	0.636
ENSMUSG00000024973	Hrasls5	0.636
ENSMUSG00000104520	Gm37336	0.635
ENSMUSG00000105201	Gm43362	0.635
ENSMUSG00000073940	Hbb-bt	0.635
ENSMUSG00000089343	Gm22667	0.635
ENSMUSG00000103789	Gm10129	0.635
ENSMUSG00000020908	Myh3	0.634
ENSMUSG00000078664	Sprr2a1	0.633
ENSMUSG00000057606	Colq	0.633
ENSMUSG00000040339	Fam102b	0.632
ENSMUSG00000022176	Rem2	0.632
ENSMUSG00000005986	Ankrd13d	0.632
ENSMUSG00000044387	2410080I02Rik	0.632
ENSMUSG00000017765	Slc12a4	0.631
ENSMUSG00000029449	Rhof	0.63
ENSMUSG00000087968	Gm25395	0.629
ENSMUSG00000021797	9230112D13Rik	0.629
ENSMUSG00000086031	Gm12348	0.629
ENSMUSG00000099767	Gm28884	0.628
ENSMUSG00000097673	Gm26608	0.628
ENSMUSG00000077564	Gm23202	0.628
ENSMUSG00000086468	Etaa1os	0.628
ENSMUSG00000015093	Clic3	0.627
ENSMUSG00000104951	Gm43413	0.627
ENSMUSG00000020374	Rasgef1c	0.627
ENSMUSG00000099185	Mir7662	0.626
ENSMUSG00000022584	Ly6c2	0.626
ENSMUSG00000068893	Sprr2a2	0.625
ENSMUSG00000106453	Gm9273	0.625
ENSMUSG00000086582	Gm16272	0.625
ENSMUSG00000098589	Gm27353	0.625
ENSMUSG00000053137	Mapk11	0.625
ENSMUSG00000018822	Sfrp5	0.625
ENSMUSG00000104990	Gm43504	0.624
ENSMUSG00000021913	Ogdhl	0.624
ENSMUSG00000098194	Gm7286	0.624
ENSMUSG00000044966	Fbxo48	0.624
ENSMUSG00000030657	Xylt1	0.623
ENSMUSG00000064856	Gm23444	0.623
ENSMUSG00000045034	Ankrd34b	0.623
ENSMUSG00000092619	Gm20438	0.622
ENSMUSG00000056106	NA	0.622
ENSMUSG00000020226	Slc5a4b	0.622
ENSMUSG00000102782	Gm37625	0.621
ENSMUSG00000031506	Ptpn7	0.621
ENSMUSG00000097922	4930448N21Rik	0.621
ENSMUSG00000031740	Mmp2	0.621
ENSMUSG00000100671	Gm28322	0.62
ENSMUSG00000026193	Fn1	0.62
ENSMUSG00000038768	9130409I23Rik	0.62
ENSMUSG00000099950	9130227L01Rik	0.619
ENSMUSG00000105573	Gm43384	0.619
ENSMUSG00000030674	Qprt	0.619
ENSMUSG00000103161	Gm38148	0.618
ENSMUSG00000008999	Bmp7	0.618
ENSMUSG00000092304	Gm20530	0.618
ENSMUSG00000032098	Treh	0.617
ENSMUSG00000085415	Gm12060	0.617
ENSMUSG00000016498	Pdcd1lg2	0.617
ENSMUSG00000035279	Ssc5d	0.616
ENSMUSG00000089795	Hmgb3-ps	0.616
ENSMUSG00000087135	Gm16096	0.616
ENSMUSG00000021209	Ppp4r4	0.616
ENSMUSG00000084031	Gm7416	0.615
ENSMUSG00000031364	Grpr	0.615
ENSMUSG00000077380	Gm22661	0.615
ENSMUSG00000104602	Gm42779	0.614
ENSMUSG00000094443	Sgol2b	0.614
ENSMUSG00000032511	Scn5a	0.613
ENSMUSG00000035455	Fignl1	0.613
ENSMUSG00000000317	Bcl6b	0.613
ENSMUSG00000080485	Gm23493	0.613
ENSMUSG00000015222	Map2	0.612
ENSMUSG00000090157	Gm16534	0.612
ENSMUSG00000084096	Vmn1r-ps135	0.612
ENSMUSG00000089468	Gm27649	0.612
ENSMUSG00000042671	Rgs8	0.611
ENSMUSG00000087648	E130018N17Rik	0.611
ENSMUSG00000093378	Gm20663	0.611
ENSMUSG00000054404	Slfn5	0.611
ENSMUSG00000093178	Snord87	0.61
ENSMUSG00000090175	Ugt1a9	0.61
ENSMUSG00000030170	Wnt5b	0.61
ENSMUSG00000021768	Dusp13	0.61
ENSMUSG00000026177	Slc11a1	0.609
ENSMUSG00000103303	Gm37802	0.609
ENSMUSG00000106060	Gm42488	0.609
ENSMUSG00000087658	Hotairm1	0.609
ENSMUSG00000080784	NA	0.608
ENSMUSG00000011256	Adam19	0.608
ENSMUSG00000020649	Rrm2	0.608
ENSMUSG00000105708	Gm36070	0.607
ENSMUSG00000082779	Gm13162	0.607
ENSMUSG00000019992	Mtfr2	0.607
ENSMUSG00000066158	AY512931	0.607
ENSMUSG00000083913	Gm14219	0.606
ENSMUSG00000034037	Fgd5	0.606
ENSMUSG00000031097	Tnni2	0.606
ENSMUSG00000041014	Nrg3	0.606
ENSMUSG00000089371	Mir1938	0.606
ENSMUSG00000103391	Gm38302	0.605
ENSMUSG00000104781	Gm43303	0.605
ENSMUSG00000097705	Gm26740	0.605
ENSMUSG00000102075	Gm5368	0.605
ENSMUSG00000096316	Faiml	0.605
ENSMUSG00000038608	Dock10	0.604
ENSMUSG00000092593	Gm20492	0.604
ENSMUSG00000057457	Phex	0.603
ENSMUSG00000078521	Aunip	0.603
ENSMUSG00000067642	Adgrf3	0.603
ENSMUSG00000003410	Elavl3	0.603
ENSMUSG00000086330	1700007J10Rik	0.603
ENSMUSG00000083252	Gm13210	0.602
ENSMUSG00000042249	Adrbk2	0.602
ENSMUSG00000089829	Gm16565	0.601
ENSMUSG00000038319	Kcnh2	0.601
ENSMUSG00000069892	9930111J21Rik2	0.601
ENSMUSG00000048070	Pirt	0.601
ENSMUSG00000074445	Sprr2a3	0.6
ENSMUSG00000105486	Gm3372	0.6
ENSMUSG00000065036	Gm22362	0.6
ENSMUSG00000046169	Adamts6	0.6
ENSMUSG00000096883	Shisa8	0.6
ENSMUSG00000089662	Gm14057	0.599
ENSMUSG00000074342	I830077J02Rik	0.599
ENSMUSG00000071716	Apol7e	0.599
ENSMUSG00000103400	Gm15853	0.598
ENSMUSG00000100505	Gm13283	0.598
ENSMUSG00000102321	Gm37792	0.597
ENSMUSG00000029608	Rph3a	0.597
ENSMUSG00000059991	Nptx2	0.597
ENSMUSG00000066756	Igfl3	0.597
ENSMUSG00000031073	Fgf15	0.597
ENSMUSG00000094595	Fsbp	0.596
ENSMUSG00000099951	Gm9226	0.596
ENSMUSG00000022199	Slc22a17	0.596
ENSMUSG00000087060	Eldr	0.596
ENSMUSG00000063971	1700011A15Rik	0.596
ENSMUSG00000031448	Adprhl1	0.595
ENSMUSG00000095943	Gm25197	0.595
ENSMUSG00000102732	Gm37342	0.594
ENSMUSG00000030366	Ceacam12	0.594
ENSMUSG00000101431	Gm7901	0.594
ENSMUSG00000020490	Btnl10	0.594
ENSMUSG00000103373	Gm37238	0.594
ENSMUSG00000098219	Gm7481	0.594
ENSMUSG00000013089	Etv5	0.594
ENSMUSG00000106532	Gm5714	0.593
ENSMUSG00000063254	NA	0.593
ENSMUSG00000021879	Dnah12	0.593
ENSMUSG00000049985	Ankrd55	0.593
ENSMUSG00000095841	Gm8532	0.591
ENSMUSG00000105909	Gm43189	0.591
ENSMUSG00000033036	Gm7879	0.591
ENSMUSG00000091661	Gm17021	0.591
ENSMUSG00000025001	Hells	0.591
ENSMUSG00000082677	Gm15371	0.59
ENSMUSG00000077652	Gm23322	0.59
ENSMUSG00000022227	Mcpt1	0.59
ENSMUSG00000065282	Gm24455	0.59
ENSMUSG00000085078	C030013C21Rik	0.59
ENSMUSG00000084072	Gm11285	0.59
ENSMUSG00000018169	Mfng	0.59
ENSMUSG00000087532	Gm15938	0.589
ENSMUSG00000092569	Gm20544	0.589
ENSMUSG00000104368	2010103J01Rik	0.588
ENSMUSG00000035299	Mid1	0.588
ENSMUSG00000043635	Adamts3	0.588
ENSMUSG00000098035	Gm5335	0.588
ENSMUSG00000086487	Gm11638	0.588
ENSMUSG00000052374	Actn2	0.588
ENSMUSG00000081512	Gm15821	0.588
ENSMUSG00000097387	4930563E18Rik	0.588
ENSMUSG00000083804	Gm13676	0.587
ENSMUSG00000001510	Dlx3	0.587
ENSMUSG00000087549	Gm13427	0.585
ENSMUSG00000021253	Tgfb3	0.585
ENSMUSG00000072664	Ugt3a1	0.585
ENSMUSG00000094620	Cldn34c3	0.584
ENSMUSG00000047696	Ccdc144b	0.584
ENSMUSG00000103518	Gm37428	0.584
ENSMUSG00000069516	Lyz2	0.584
ENSMUSG00000042485	Mustn1	0.584
ENSMUSG00000064225	Paqr9	0.584
ENSMUSG00000087172	Gm12153	0.584
ENSMUSG00000080454	Gm24195	0.584
ENSMUSG00000090728	Gm17420	0.583
ENSMUSG00000075010	AW112010	0.583
ENSMUSG00000086665	Gm13067	0.582
ENSMUSG00000034881	Tbxa2r	0.582
ENSMUSG00000038517	Tbkbp1	0.582
ENSMUSG00000021685	Otp	0.582
ENSMUSG00000103984	Gm37447	0.581
ENSMUSG00000015702	Anxa9	0.581
ENSMUSG00000090254	Gm1965	0.581
ENSMUSG00000025422	Agap2	0.581
ENSMUSG00000031553	Adam3	0.581
ENSMUSG00000088408	Gm25881	0.58
ENSMUSG00000028971	Cort	0.58
ENSMUSG00000105152	Gm42864	0.58
ENSMUSG00000098175	Gm7545	0.58
ENSMUSG00000059674	Cdh24	0.58
ENSMUSG00000030187	Klra2	0.579
ENSMUSG00000023781	Hes7	0.579
ENSMUSG00000106555	Gm2479	0.578
ENSMUSG00000092429	Gm18958	0.578
ENSMUSG00000032717	Mdfi	0.578
ENSMUSG00000104524	Gm37333	0.577
ENSMUSG00000104398	Gm37964	0.577
ENSMUSG00000100209	Gm28793	0.577
ENSMUSG00000105401	Gm42949	0.577
ENSMUSG00000105766	Gm19666	0.577
ENSMUSG00000019843	Fyn	0.577
ENSMUSG00000097443	Gm17529	0.577
ENSMUSG00000068105	Tnfrsf13c	0.577
ENSMUSG00000056004	9330182L06Rik	0.576
ENSMUSG00000106662	Gm43034	0.576
ENSMUSG00000055748	Gsdmc4	0.576
ENSMUSG00000064936	Gm23722	0.575
ENSMUSG00000092843	Gm24332	0.575
ENSMUSG00000031372	Trex2	0.575
ENSMUSG00000084220	Gm12387	0.575
ENSMUSG00000046623	Gjb4	0.575
ENSMUSG00000085945	2310014F06Rik	0.575
ENSMUSG00000089213	Gm23388	0.575
ENSMUSG00000035394	Cfap53	0.575
ENSMUSG00000090186	Gm7592	0.574
ENSMUSG00000104342	Gm36401	0.574
ENSMUSG00000020644	Id2	0.574
ENSMUSG00000024300	Myo1f	0.574
ENSMUSG00000035186	Ubd	0.574
ENSMUSG00000095822	Gm9117	0.573
ENSMUSG00000020142	Slc1a4	0.573
ENSMUSG00000086750	Gm11770	0.573
ENSMUSG00000015451	C4a	0.573
ENSMUSG00000041859	Mcm3	0.572
ENSMUSG00000073774	Kncn	0.572
ENSMUSG00000081670	Gm15697	0.572
ENSMUSG00000085773	Gm16233	0.571
ENSMUSG00000038011	Dnah10	0.571
ENSMUSG00000032625	Thsd7a	0.571
ENSMUSG00000084393	Gm14101	0.57
ENSMUSG00000085949	Gm14275	0.57
ENSMUSG00000084197	Gm9089	0.57
ENSMUSG00000106129	Gm19210	0.57
ENSMUSG00000097117	Gm26730	0.57
ENSMUSG00000029414	Kntc1	0.569
ENSMUSG00000021411	Pxdc1	0.569
ENSMUSG00000103350	Gm37596	0.568
ENSMUSG00000092903	Gm27896	0.568
ENSMUSG00000038738	Shank1	0.568
ENSMUSG00000030708	Dnajb13	0.568
ENSMUSG00000000031	H19	0.568
ENSMUSG00000072115	Ang	0.568
ENSMUSG00000022034	Esco2	0.568
ENSMUSG00000102919	Gm37726	0.567
ENSMUSG00000093734	Gm25082	0.567
ENSMUSG00000022429	Dmc1	0.567
ENSMUSG00000075416	Gm14488	0.566
ENSMUSG00000102859	Gm8625	0.566
ENSMUSG00000028441	1110017D15Rik	0.566
ENSMUSG00000029862	Clcn1	0.566
ENSMUSG00000056290	Ms4a4b	0.566
ENSMUSG00000080736	Gm15617	0.565
ENSMUSG00000063430	Wscd2	0.565
ENSMUSG00000085589	A430078I02Rik	0.565
ENSMUSG00000060808	B9d1os	0.565
ENSMUSG00000097373	Gm26877	0.565
ENSMUSG00000102196	Gm38171	0.564
ENSMUSG00000079010	Gm11032	0.564
ENSMUSG00000096953	Gm26571	0.564
ENSMUSG00000100127	Gsdmcl-ps	0.564
ENSMUSG00000081044	AU015836	0.563
ENSMUSG00000084686	Gm22027	0.563
ENSMUSG00000087307	Gm12925	0.563
ENSMUSG00000102889	Gm37282	0.563
ENSMUSG00000049436	Upk1b	0.563
ENSMUSG00000024409	Psors1c2	0.563
ENSMUSG00000079685	Ulbp1	0.562
ENSMUSG00000031461	Myom2	0.562
ENSMUSG00000040204	2810417H13Rik	0.562
ENSMUSG00000080575	Mir1190	0.562
ENSMUSG00000027454	Gins1	0.561
ENSMUSG00000075598	Smok3c	0.561
ENSMUSG00000080971	Gm16128	0.561
ENSMUSG00000032079	Apoa5	0.561
ENSMUSG00000032368	Zic1	0.561
ENSMUSG00000088108	Snora47	0.561
ENSMUSG00000036381	P2ry14	0.56
ENSMUSG00000094224	NA	0.56
ENSMUSG00000025889	Snca	0.56
ENSMUSG00000091366	Gm17040	0.56
ENSMUSG00000081769	Gm12216	0.56
ENSMUSG00000015314	Slamf6	0.559
ENSMUSG00000008932	Slc1a7	0.559
ENSMUSG00000093032	Gm23631	0.559
ENSMUSG00000085014	Gm13490	0.558
ENSMUSG00000087365	C430049B03Rik	0.558
ENSMUSG00000050092	Sprr2b	0.558
ENSMUSG00000005364	Il5ra	0.558
ENSMUSG00000098661	Mir7052	0.558
ENSMUSG00000031748	Gnao1	0.558
ENSMUSG00000087380	2210408F21Rik	0.557
ENSMUSG00000092781	Mir3057	0.557
ENSMUSG00000022325	Pop1	0.557
ENSMUSG00000102713	Gm29994	0.557
ENSMUSG00000086589	Gm12915	0.556
ENSMUSG00000070720	Tmem200b	0.556
ENSMUSG00000057337	Chst3	0.556
ENSMUSG00000054822	1700041G16Rik	0.556
ENSMUSG00000079890	Gm12106	0.556
ENSMUSG00000097581	Gm21936	0.556
ENSMUSG00000022758	P2rx6	0.556
ENSMUSG00000103393	Gm38304	0.555
ENSMUSG00000103849	Gm37806	0.555
ENSMUSG00000046182	Gsg1l	0.555
ENSMUSG00000093575	Gm20695	0.555
ENSMUSG00000025739	Gng13	0.555
ENSMUSG00000105465	Gm44325	0.554
ENSMUSG00000098561	Gtpbp4-ps5	0.554
ENSMUSG00000031443	F7	0.554
ENSMUSG00000032017	Grik4	0.554
ENSMUSG00000097694	G730013B05Rik	0.554
ENSMUSG00000044957	Pp2d1	0.554
ENSMUSG00000024501	Dpysl3	0.554
ENSMUSG00000028778	Hcrtr1	0.553
ENSMUSG00000097239	Gm27029	0.553
ENSMUSG00000080895	Gm11645	0.552
ENSMUSG00000028702	Rad54l	0.552
ENSMUSG00000090105	Gm15890	0.552
ENSMUSG00000063564	Col23a1	0.552
ENSMUSG00000085066	Gm4989	0.551
ENSMUSG00000086254	3100003L05Rik	0.551
ENSMUSG00000086851	A430108G06Rik	0.551
ENSMUSG00000098202	B830012L14Rik	0.551
ENSMUSG00000024909	Efemp2	0.551
ENSMUSG00000105387	Gm42590	0.55
ENSMUSG00000098434	2010110E17Rik	0.55
ENSMUSG00000088158	Scarna3b	0.55
ENSMUSG00000079025	Gsdmc	0.55
ENSMUSG00000099850	Gm28906	0.549
ENSMUSG00000026104	Stat1	0.549
ENSMUSG00000102642	A130048G24Rik	0.549
ENSMUSG00000027224	Duoxa1	0.549
ENSMUSG00000000982	Ccl3	0.549
ENSMUSG00000096944	Gm26722	0.548
ENSMUSG00000104325	Gm37321	0.548
ENSMUSG00000034773	BC030867	0.548
ENSMUSG00000089482	Gm24741	0.548
ENSMUSG00000076304	Gm23062	0.548
ENSMUSG00000092390	Gm20541	0.548
ENSMUSG00000101583	Gm20753	0.547
ENSMUSG00000026587	Astn1	0.547
ENSMUSG00000027931	Npr1	0.547
ENSMUSG00000098001	Gm27048	0.547
ENSMUSG00000050335	Lgals3	0.547
ENSMUSG00000025092	Hspa12a	0.547
ENSMUSG00000074657	Kif5a	0.546
ENSMUSG00000069793	Slfn9	0.546
ENSMUSG00000067158	Col4a4	0.545
ENSMUSG00000085017	Gm13412	0.545
ENSMUSG00000041660	Bbox1	0.545
ENSMUSG00000047502	Mroh7	0.545
ENSMUSG00000042029	Ncapg2	0.545
ENSMUSG00000097235	Gm17250	0.544
ENSMUSG00000017861	Mybl2	0.543
ENSMUSG00000105818	Gm43256	0.543
ENSMUSG00000040829	Zmynd15	0.543
ENSMUSG00000024353	Mzb1	0.543
ENSMUSG00000103614	Gm37949	0.542
ENSMUSG00000026621	2001-03-01	0.542
ENSMUSG00000027134	Lpcat4	0.542
ENSMUSG00000081002	Gm14240	0.542
ENSMUSG00000083661	Gm11473	0.542
ENSMUSG00000002068	Ccne1	0.542
ENSMUSG00000095799	Gm8332	0.542
ENSMUSG00000097313	Gm26569	0.542
ENSMUSG00000084836	Gm16274	0.542
ENSMUSG00000097446	Gm26629	0.542
ENSMUSG00000051220	Ercc6l	0.541
ENSMUSG00000054568	Usp17la	0.541
ENSMUSG00000097654	Gm26714	0.541
ENSMUSG00000045404	Kcnk13	0.541
ENSMUSG00000026805	Barhl1	0.54
ENSMUSG00000104706	Gm43421	0.54
ENSMUSG00000077637	Gm22771	0.54
ENSMUSG00000021294	Kif26a	0.54
ENSMUSG00000022236	Ropn1l	0.54
ENSMUSG00000091325	Gm3760	0.539
ENSMUSG00000103654	Gm37203	0.538
ENSMUSG00000032978	Guca2b	0.538
ENSMUSG00000104914	Mir7061	0.538
ENSMUSG00000090087	Gm15939	0.538
ENSMUSG00000083209	Gm11969	0.538
ENSMUSG00000078648	Gm17546	0.538
ENSMUSG00000076438	Oxct2b	0.537
ENSMUSG00000030346	Rad51ap1	0.537
ENSMUSG00000063885	Gm6498	0.537
ENSMUSG00000037953	A4gnt	0.537
ENSMUSG00000001123	Lgals9	0.537
ENSMUSG00000039748	Exo1	0.536
ENSMUSG00000104156	Gm38102	0.536
ENSMUSG00000017146	Brca1	0.536
ENSMUSG00000022415	Syngr1	0.536
ENSMUSG00000103030	E330011M16Rik	0.535
ENSMUSG00000097381	A230087F16Rik	0.535
ENSMUSG00000045657	Pcdhb10	0.535
ENSMUSG00000094584	Ms4a18	0.535
ENSMUSG00000051159	Cited1	0.534
ENSMUSG00000101325	Scgb2b4-ps	0.534
ENSMUSG00000097303	3110083C13Rik	0.534
ENSMUSG00000041703	Zic5	0.534
ENSMUSG00000099874	Gm29629	0.533
ENSMUSG00000028019	Pdgfc	0.533
ENSMUSG00000106524	Gm42706	0.533
ENSMUSG00000052305	Hbb-bs	0.533
ENSMUSG00000085868	Gm13632	0.532
ENSMUSG00000031779	Ccl22	0.532
ENSMUSG00000102830	Gm37012	0.532
ENSMUSG00000103837	Gm37614	0.532
ENSMUSG00000029096	Htra3	0.531
ENSMUSG00000060212	Pcnxl2	0.531
ENSMUSG00000046159	Chrm3	0.531
ENSMUSG00000054510	Gm14461	0.53
ENSMUSG00000105820	Gm43400	0.53
ENSMUSG00000102662	Gm38377	0.529
ENSMUSG00000017499	Cdc6	0.529
ENSMUSG00000035557	Krt17	0.529
ENSMUSG00000031760	Mt3	0.528
ENSMUSG00000094825	Gm3194	0.528
ENSMUSG00000099719	Gm28802	0.527
ENSMUSG00000028763	Hspg2	0.527
ENSMUSG00000043614	Vps37d	0.527
ENSMUSG00000020090	Npffr1	0.527
ENSMUSG00000032315	Cyp1a1	0.527
ENSMUSG00000097033	Gm26819	0.527
ENSMUSG00000068220	Lgals1	0.527
ENSMUSG00000000555	Itga5	0.527
ENSMUSG00000097379	Gm26873	0.527
ENSMUSG00000089976	Gm2389	0.526
ENSMUSG00000102526	Gm37785	0.526
ENSMUSG00000083611	Gm8832	0.526
ENSMUSG00000078772	Gm12353	0.526
ENSMUSG00000076144	Mir709	0.526
ENSMUSG00000087077	Gm12480	0.525
ENSMUSG00000103459	Gm38096	0.524
ENSMUSG00000105777	Gm43049	0.524
ENSMUSG00000073680	Tmem88b	0.524
ENSMUSG00000092167	Gm3696	0.524
ENSMUSG00000081052	Gm6305	0.524
ENSMUSG00000065845	Gm25189	0.523
ENSMUSG00000105933	Gm43260	0.523
ENSMUSG00000029267	Mtf2	0.523
ENSMUSG00000000216	Scnn1g	0.523
ENSMUSG00000084985	Gm16135	0.523
ENSMUSG00000085541	Gm16010	0.523
ENSMUSG00000105852	Gm42890	0.522
ENSMUSG00000021359	Tfap2a	0.522
ENSMUSG00000101612	Gm7933	0.521
ENSMUSG00000081335	Gm15786	0.521
ENSMUSG00000067235	H2-Q10	0.521
ENSMUSG00000024640	Psat1	0.521
ENSMUSG00000045493	Bhlhe23	0.52
ENSMUSG00000084745	Gm25290	0.52
ENSMUSG00000089798	1700028K03Rik	0.52
ENSMUSG00000086916	Gm15903	0.52
ENSMUSG00000105206	Gm4870	0.52
ENSMUSG00000092540	Gm8738	0.52
ENSMUSG00000084301	Gm7856	0.52
ENSMUSG00000103583	Gm38325	0.519
ENSMUSG00000054720	Lrrc8c	0.519
ENSMUSG00000064508	n-R5s96	0.519
ENSMUSG00000019303	Psmc3ip	0.519
ENSMUSG00000018862	Otop3	0.519
ENSMUSG00000091997	Gm6611	0.519
ENSMUSG00000026450	Chit1	0.518
ENSMUSG00000031262	Cenpi	0.518
ENSMUSG00000029829	Tmem213	0.518
ENSMUSG00000091514	Gm17484	0.518
ENSMUSG00000032815	Fanca	0.518
ENSMUSG00000022229	Atp12a	0.518
ENSMUSG00000087346	Gm5699	0.517
ENSMUSG00000079963	Gm7146	0.517
ENSMUSG00000106286	Gm43424	0.517
ENSMUSG00000094562	Trav13-4-dv7	0.517
ENSMUSG00000022240	Ctnnd2	0.517
ENSMUSG00000024598	Fbn2	0.517
ENSMUSG00000059921	Unc5c	0.516
ENSMUSG00000083125	NA	0.516
ENSMUSG00000021708	Rasgrf2	0.516
ENSMUSG00000090263	D730045A05Rik	0.516
ENSMUSG00000081551	Gm14654	0.515
ENSMUSG00000096528	G430049J08Rik	0.515
ENSMUSG00000094486	Gm23268	0.514
ENSMUSG00000101458	NA	0.514
ENSMUSG00000025129	Ppp1r27	0.514
ENSMUSG00000029373	Pf4	0.513
ENSMUSG00000097895	Gm18709	0.513
ENSMUSG00000068697	Myoz1	0.513
ENSMUSG00000085267	Gm14235	0.512
ENSMUSG00000064409	n-R5s40	0.512
ENSMUSG00000064871	Snord58b	0.512
ENSMUSG00000104018	4833412K13Rik	0.511
ENSMUSG00000086206	Gm13783	0.511
ENSMUSG00000056468	5730596B20Rik	0.511
ENSMUSG00000035041	Creb3l3	0.511
ENSMUSG00000069273	Hist1h3e	0.511
ENSMUSG00000035692	Isg15	0.51
ENSMUSG00000105013	Gm7721	0.51
ENSMUSG00000090622	A930033H14Rik	0.51
ENSMUSG00000103336	Gm37993	0.51
ENSMUSG00000053930	Shisa6	0.51
ENSMUSG00000005950	P2rx5	0.51
ENSMUSG00000069171	Nr2f1	0.51
ENSMUSG00000087411	Gm16048	0.509
ENSMUSG00000039533	Mmd2	0.509
ENSMUSG00000041809	Efhc1	0.508
ENSMUSG00000103762	Gm37861	0.508
ENSMUSG00000070690	5830473C10Rik	0.508
ENSMUSG00000097397	Gm16861	0.508
ENSMUSG00000024256	Adcyap1	0.508
ENSMUSG00000103277	Gm37916	0.507
ENSMUSG00000086604	Gm15510	0.507
ENSMUSG00000042918	Mamstr	0.507
ENSMUSG00000027971	Ndst4	0.506
ENSMUSG00000028590	Pramef12os	0.506
ENSMUSG00000032690	Oas2	0.506
ENSMUSG00000030336	Cd27	0.506
ENSMUSG00000036960	Clca2	0.505
ENSMUSG00000072769	Gm10419	0.505
ENSMUSG00000033419	Snap91	0.505
ENSMUSG00000005232	G6pc2	0.504
ENSMUSG00000087586	Gm6938	0.504
ENSMUSG00000066704	Cyp2b19	0.504
ENSMUSG00000034675	Dbn1	0.504
ENSMUSG00000044117	2900011O08Rik	0.504
ENSMUSG00000097045	Gm26641	0.503
ENSMUSG00000081236	Gm13574	0.503
ENSMUSG00000060671	Atp8b2	0.503
ENSMUSG00000048965	Mrgpre	0.503
ENSMUSG00000025582	Nptx1	0.503
ENSMUSG00000097672	Gm26609	0.502
ENSMUSG00000104548	Gm43857	0.501
ENSMUSG00000086528	Gm15731	0.501
ENSMUSG00000001517	Foxm1	0.501
ENSMUSG00000030173	Klra5	0.501
ENSMUSG00000052749	Trim30b	0.501
ENSMUSG00000021871	Pnp	0.501
ENSMUSG00000076617	Ighm	0.501
ENSMUSG00000023017	Asic1	0.501
ENSMUSG00000071552	Tigit	0.501
ENSMUSG00000034906	Ncaph	0.5
ENSMUSG00000081182	Gm14935	0.5
ENSMUSG00000073705	Apitd1	0.5
ENSMUSG00000035158	Mitf	0.5
ENSMUSG00000101162	Gm26728	0.5
ENSMUSG00000055159	4930583K01Rik	0.5
ENSMUSG00000045114	Prrt2	0.5
ENSMUSG00000036091	Hyal3	0.5
ENSMUSG00000102211	Gm37490	0.499
ENSMUSG00000074881	Mageb3	0.499
ENSMUSG00000057722	Lepr	0.499
ENSMUSG00000041578	Crx	0.499
ENSMUSG00000001741	Il16	0.499
ENSMUSG00000099283	Mir6912	0.499
ENSMUSG00000103403	Gm37931	0.498
ENSMUSG00000048327	Ckap2l	0.498
ENSMUSG00000027408	Cpxm1	0.498
ENSMUSG00000046591	Ticrr	0.498
ENSMUSG00000021356	Irf4	0.498
ENSMUSG00000067341	H2-Eb2	0.498
ENSMUSG00000024987	Cyp26a1	0.498
ENSMUSG00000103596	Gm37354	0.497
ENSMUSG00000045238	A730035I17Rik	0.497
ENSMUSG00000057802	Gm10030	0.497
ENSMUSG00000055972	2810407A14Rik	0.497
ENSMUSG00000106650	Gm43404	0.496
ENSMUSG00000029410	Ppef2	0.496
ENSMUSG00000105071	Gm43336	0.496
ENSMUSG00000035104	Eva1a	0.496
ENSMUSG00000047712	Ust	0.496
ENSMUSG00000097572	Gm26797	0.496
ENSMUSG00000103492	Gm37412	0.495
ENSMUSG00000083668	Gm5648	0.495
ENSMUSG00000056832	Ttc26	0.495
ENSMUSG00000086464	Gm15835	0.495
ENSMUSG00000094799	AC125149.4	0.495
ENSMUSG00000103006	4933417C20Rik	0.494
ENSMUSG00000103926	Gm37894	0.494
ENSMUSG00000027530	Fabp12	0.494
ENSMUSG00000035275	Raver2	0.494
ENSMUSG00000022177	Haus4	0.494
ENSMUSG00000044033	Ccdc141	0.493
ENSMUSG00000082108	Gm13777	0.493
ENSMUSG00000082360	Gm8814	0.493
ENSMUSG00000098208	Gm8349	0.493
ENSMUSG00000105564	Gm8891	0.493
ENSMUSG00000027239	Mdk	0.492
ENSMUSG00000049577	Zfpm1	0.492
ENSMUSG00000020173	Cobl	0.492
ENSMUSG00000091604	Gm17349	0.492
ENSMUSG00000093262	Gm23413	0.492
ENSMUSG00000099809	Gm18665	0.492
ENSMUSG00000065523	Mir192	0.492
ENSMUSG00000090840	1700092M07Rik	0.492
ENSMUSG00000065687	Gm23734	0.491
ENSMUSG00000104737	Gm42937	0.491
ENSMUSG00000013083	2200002J24Rik	0.491
ENSMUSG00000022033	Pbk	0.491
ENSMUSG00000058755	Osm	0.491
ENSMUSG00000099693	Gm29284	0.49
ENSMUSG00000032514	Ttc21a	0.49
ENSMUSG00000061048	Cdh3	0.489
ENSMUSG00000032269	Htr3a	0.489
ENSMUSG00000032417	Rwdd2a	0.489
ENSMUSG00000083277	Gm15376	0.488
ENSMUSG00000047819	Tigd4	0.488
ENSMUSG00000106322	Gm43432	0.488
ENSMUSG00000081332	Gm12664	0.488
ENSMUSG00000083081	Gm13223	0.487
ENSMUSG00000086849	Gm13840	0.487
ENSMUSG00000032035	Ets1	0.487
ENSMUSG00000101716	Gm12057	0.487
ENSMUSG00000097636	Mirt1	0.487
ENSMUSG00000104436	Gm37423	0.486
ENSMUSG00000026955	Sapcd2	0.486
ENSMUSG00000106032	Gm42463	0.486
ENSMUSG00000029607	Ankrd61	0.486
ENSMUSG00000034023	Fancd2	0.486
ENSMUSG00000031766	Slc12a3	0.486
ENSMUSG00000023277	Twf2	0.486
ENSMUSG00000105589	Fbxw14	0.486
ENSMUSG00000026950	Neb	0.485
ENSMUSG00000093203	Gm22411	0.485
ENSMUSG00000083215	Rbmx2-ps	0.485
ENSMUSG00000087616	Gm14257	0.485
ENSMUSG00000014030	Pax5	0.485
ENSMUSG00000039577	Nphp4	0.485
ENSMUSG00000050751	Pgbd5	0.485
ENSMUSG00000032038	St3gal4	0.485
ENSMUSG00000032400	Zwilch	0.485
ENSMUSG00000038775	Vill	0.485
ENSMUSG00000041431	Ccnb1	0.485
ENSMUSG00000021697	Depdc1b	0.485
ENSMUSG00000038180	Spag4	0.484
ENSMUSG00000023267	Gabrr2	0.484
ENSMUSG00000082279	Gm12870	0.484
ENSMUSG00000020704	Asic2	0.484
ENSMUSG00000036412	Arsi	0.484
ENSMUSG00000082458	Gm9430	0.483
ENSMUSG00000087660	B230398E01Rik	0.483
ENSMUSG00000106511	Gm43521	0.483
ENSMUSG00000083530	Gm13867	0.483
ENSMUSG00000020334	Slc22a4	0.483
ENSMUSG00000021613	Hapln1	0.483
ENSMUSG00000089968	Nckap5los	0.483
ENSMUSG00000073045	Gm5570	0.482
ENSMUSG00000031756	Cenpn	0.482
ENSMUSG00000093286	Gm22569	0.481
ENSMUSG00000103135	Gm37979	0.481
ENSMUSG00000018263	Tbx5	0.481
ENSMUSG00000005667	Mthfd2	0.481
ENSMUSG00000071112	Spx	0.481
ENSMUSG00000086032	Gm15929	0.481
ENSMUSG00000010044	Zmynd10	0.481
ENSMUSG00000000724	Cryba1	0.481
ENSMUSG00000085944	1700003D09Rik	0.481
ENSMUSG00000022425	Enpp2	0.481
ENSMUSG00000027490	E2f1	0.48
ENSMUSG00000105434	Gm43359	0.48
ENSMUSG00000036892	Prodh2	0.48
ENSMUSG00000100819	Gm2693	0.479
ENSMUSG00000100303	2600014E21Rik	0.479
ENSMUSG00000033872	Best4-ps	0.479
ENSMUSG00000089687	Rab42	0.479
ENSMUSG00000030156	Cd69	0.479
ENSMUSG00000022322	Shcbp1	0.479
ENSMUSG00000047880	Cxcr5	0.479
ENSMUSG00000060530	A930017M01Rik	0.479
ENSMUSG00000084485	Gm23789	0.479
ENSMUSG00000081925	Rpl31-ps22	0.479
ENSMUSG00000033256	Shf	0.478
ENSMUSG00000031343	Gabra3	0.478
ENSMUSG00000106577	Gm31026	0.478
ENSMUSG00000097972	Scgb2b15	0.478
ENSMUSG00000046372	Gm5590	0.478
ENSMUSG00000082852	Gm12021	0.478
ENSMUSG00000100302	Gm29670	0.477
ENSMUSG00000086710	Gm13465	0.477
ENSMUSG00000004892	Bcan	0.477
ENSMUSG00000027947	Il6ra	0.477
ENSMUSG00000083562	Gm13234	0.477
ENSMUSG00000029490	Mfsd7a	0.477
ENSMUSG00000007080	Pole	0.477
ENSMUSG00000048574	Gm5593	0.477
ENSMUSG00000096921	Gm26822	0.477
ENSMUSG00000097390	Gm26785	0.477
ENSMUSG00000102647	Gm38024	0.476
ENSMUSG00000103222	Gm37729	0.476
ENSMUSG00000026622	Nek2	0.476
ENSMUSG00000052821	Cysltr1	0.476
ENSMUSG00000036655	Colec11	0.476
ENSMUSG00000066438	Plekhd1	0.476
ENSMUSG00000058101	1700084J12Rik	0.476
ENSMUSG00000102428	Pcdhga12	0.476
ENSMUSG00000083305	Gm13315	0.475
ENSMUSG00000079845	Xlr4a	0.475
ENSMUSG00000038233	Fam198a	0.475
ENSMUSG00000105804	Gm43654	0.474
ENSMUSG00000081747	Rpl7a-ps9	0.474
ENSMUSG00000075469	Gm17205	0.474
ENSMUSG00000021579	Lrrc14b	0.474
ENSMUSG00000077737	Snord72	0.474
ENSMUSG00000010601	Apol7a	0.474
ENSMUSG00000037474	Dtl	0.473
ENSMUSG00000059708	Akap17b	0.473
ENSMUSG00000090919	Pabpc4l	0.473
ENSMUSG00000090941	Gm17212	0.473
ENSMUSG00000103261	Gm36981	0.473
ENSMUSG00000092618	Btnl6	0.473
ENSMUSG00000016496	Cd274	0.473
ENSMUSG00000102243	Gm37718	0.472
ENSMUSG00000086267	Gm12496	0.472
ENSMUSG00000051735	Rinl	0.472
ENSMUSG00000085920	Gm12951	0.471
ENSMUSG00000106333	4930428O21Rik	0.471
ENSMUSG00000058743	Kcnj14	0.471
ENSMUSG00000017491	Rarb	0.471
ENSMUSG00000016255	Tubb1	0.47
ENSMUSG00000088114	Gm24061	0.47
ENSMUSG00000104698	Gm42602	0.47
ENSMUSG00000081951	Gm15352	0.47
ENSMUSG00000000957	Mmp14	0.47
ENSMUSG00000004837	Grap	0.47
ENSMUSG00000079222	AC132444.1	0.47
ENSMUSG00000086906	Gm15276	0.469
ENSMUSG00000101281	Gm8449	0.469
ENSMUSG00000023011	Faim2	0.469
ENSMUSG00000061414	Cracr2a	0.468
ENSMUSG00000081732	Gm15495	0.468
ENSMUSG00000099961	Scgb2b8-ps	0.468
ENSMUSG00000040017	Saa4	0.468
ENSMUSG00000021944	Gata4	0.468
ENSMUSG00000032548	Slco2a1	0.468
ENSMUSG00000078612	1700024P16Rik	0.467
ENSMUSG00000085433	Gm16001	0.467
ENSMUSG00000019989	Enpp3	0.467
ENSMUSG00000021680	Crhbp	0.467
ENSMUSG00000022595	Lypd2	0.467
ENSMUSG00000085912	Trp53cor1	0.467
ENSMUSG00000055561	Spink5	0.467
ENSMUSG00000028435	Aqp3	0.466
ENSMUSG00000073779	Lrp8os2	0.466
ENSMUSG00000093682	Gm20681	0.466
ENSMUSG00000097785	B230217O12Rik	0.466
ENSMUSG00000102013	E330023G01Rik	0.465
ENSMUSG00000020620	Abca8b	0.465
ENSMUSG00000046157	Tmem229b	0.465
ENSMUSG00000038725	Pkhd1l1	0.465
ENSMUSG00000023047	Amhr2	0.465
ENSMUSG00000104022	Gm37214	0.464
ENSMUSG00000105880	Gm43678	0.464
ENSMUSG00000105453	Gm43702	0.464
ENSMUSG00000034758	Tle6	0.464
ENSMUSG00000074171	Gm6658	0.464
ENSMUSG00000036768	Kif15	0.464
ENSMUSG00000043631	Ecm2	0.464
ENSMUSG00000104519	Gm37161	0.463
ENSMUSG00000027313	Chac1	0.463
ENSMUSG00000040037	Negr1	0.463
ENSMUSG00000009654	Oit3	0.463
ENSMUSG00000040009	Gnaz	0.463
ENSMUSG00000020185	E2f7	0.463
ENSMUSG00000081316	Gm16205	0.463
ENSMUSG00000083052	Gm12285	0.463
ENSMUSG00000091423	Gm17509	0.463
ENSMUSG00000024238	Zeb1	0.463
ENSMUSG00000062488	Ifit3b	0.463
ENSMUSG00000092448	Gm20387	0.462
ENSMUSG00000024028	Tff2	0.462
ENSMUSG00000047787	Flrt1	0.462
ENSMUSG00000096729	Gm13695	0.461
ENSMUSG00000103741	Gm38241	0.461
ENSMUSG00000105787	Gm8099	0.461
ENSMUSG00000089139	Mir1964	0.461
ENSMUSG00000055102	Zfp819	0.461
ENSMUSG00000074028	Slc22a13	0.461
ENSMUSG00000050908	Tvp23a	0.461
ENSMUSG00000022945	Chaf1b	0.461
ENSMUSG00000026196	Bard1	0.46
ENSMUSG00000042821	Snai1	0.46
ENSMUSG00000100656	Gm8525	0.46
ENSMUSG00000044201	Cdc25c	0.46
ENSMUSG00000041406	BC055324	0.459
ENSMUSG00000026531	Mptx1	0.459
ENSMUSG00000031004	Mki67	0.459
ENSMUSG00000063626	Unc5d	0.459
ENSMUSG00000043251	Exoc3l	0.459
ENSMUSG00000044043	Pcdhb14	0.459
ENSMUSG00000033967	Rnf225	0.458
ENSMUSG00000049676	Catsperg1	0.458
ENSMUSG00000034593	Myo5a	0.458
ENSMUSG00000021123	Rdh12	0.458
ENSMUSG00000081809	Gm15539	0.458
ENSMUSG00000026586	Prrx1	0.457
ENSMUSG00000085980	Gm12408	0.457
ENSMUSG00000040907	Atp1a3	0.457
ENSMUSG00000085145	Gm11614	0.457
ENSMUSG00000066363	Serpina3f	0.457
ENSMUSG00000034595	Ppp1r18	0.457
ENSMUSG00000103420	Gm37537	0.456
ENSMUSG00000096269	Rpl31-ps21	0.456
ENSMUSG00000074061	Fbxw19	0.456
ENSMUSG00000086264	Gm15850	0.455
ENSMUSG00000105974	Gm43318	0.455
ENSMUSG00000001156	Mxd1	0.455
ENSMUSG00000052584	Serp2	0.455
ENSMUSG00000082181	Gm12252	0.455
ENSMUSG00000037185	Krt80	0.455
ENSMUSG00000067215	Usp51	0.454
ENSMUSG00000000411	Tssk3	0.454
ENSMUSG00000006143	Upk3bl	0.454
ENSMUSG00000097633	Gm16617	0.454
ENSMUSG00000032113	Chek1	0.454
ENSMUSG00000093042	Mir3109	0.454
ENSMUSG00000103047	Gm37310	0.454
ENSMUSG00000098552	Gm27217	0.454
ENSMUSG00000027379	Bub1	0.453
ENSMUSG00000037341	Slc9a7	0.453
ENSMUSG00000009394	Syn2	0.453
ENSMUSG00000098496	NA	0.453
ENSMUSG00000077440	Gm23130	0.453
ENSMUSG00000006724	Cyp27b1	0.453
ENSMUSG00000051176	Zfp42	0.453
ENSMUSG00000000958	Slc7a7	0.453
ENSMUSG00000099517	Hist1h3g	0.453
[truncated: 23,333 more rows]

## Sheet: Colon_DESeq_genes_9ST-A_v_WT
EnsGeneID	Gene.Symbol	log2FoldChange
ENSMUSG00000092409	Gm9613	5.234
ENSMUSG00000078183	Gm15610	4.002
ENSMUSG00000036594	H2-Aa	3.811
ENSMUSG00000024610	Cd74	3.707
ENSMUSG00000081800	Gm14200	3.576
ENSMUSG00000081793	5730416F02Rik	3.453
ENSMUSG00000059058	Tma7-ps	3.207
ENSMUSG00000060586	H2-Eb1	3.182
ENSMUSG00000031551	Ido1	2.95
ENSMUSG00000085977	Gm5970	2.939
ENSMUSG00000026934	Lhx3	2.872
ENSMUSG00000023906	Cldn6	2.863
ENSMUSG00000022504	Ciita	2.701
ENSMUSG00000009628	Tex15	2.579
ENSMUSG00000070880	Gad1	2.543
ENSMUSG00000050961	AY358078	2.48
ENSMUSG00000073421	H2-Ab1	2.228
ENSMUSG00000099025	Gm27162	2.2
ENSMUSG00000058488	Kl	2.188
ENSMUSG00000037649	H2-DMa	2.123
ENSMUSG00000000126	Wnt9a	2.097
ENSMUSG00000026609	Ush2a	2.055
ENSMUSG00000102184	Gm37192	2.055
ENSMUSG00000037548	H2-DMb2	2.021
ENSMUSG00000106219	5830416I19Rik	2.005
ENSMUSG00000039115	Itga9	2.003
ENSMUSG00000018924	Alox15	1.888
ENSMUSG00000072672	Duxbl3	1.884
ENSMUSG00000048502	Duxbl1	1.847
ENSMUSG00000049112	Oxtr	1.767
ENSMUSG00000095930	Nim1k	1.757
ENSMUSG00000042743	Sgtb	1.756
ENSMUSG00000027867	Spag17	1.733
ENSMUSG00000003436	Dll3	1.69
ENSMUSG00000050822	Slc29a4	1.652
ENSMUSG00000015053	Gata2	1.613
ENSMUSG00000050982	Apol10a	1.609
ENSMUSG00000019194	Scn1b	1.545
ENSMUSG00000078949	R3hdml	1.49
ENSMUSG00000072674	Plac9b	1.489
ENSMUSG00000032101	Ddx25	1.461
ENSMUSG00000060550	H2-Q7	1.458
ENSMUSG00000030651	Art2b	1.426
ENSMUSG00000037145	2210407C18Rik	1.425
ENSMUSG00000021379	Id4	1.423
ENSMUSG00000078920	Ifi47	1.391
ENSMUSG00000091694	Apol11b	1.39
ENSMUSG00000074345	Tnfaip8l3	1.386
ENSMUSG00000002900	Lamb1	1.369
ENSMUSG00000039954	Stk32a	1.367
ENSMUSG00000068246	Apol9b	1.36
ENSMUSG00000025091	Pnliprp2	1.343
ENSMUSG00000070719	Pla2g4d	1.341
ENSMUSG00000092517	Art2a-ps	1.33
ENSMUSG00000023216	Epb42	1.279
ENSMUSG00000104713	Gbp6	1.25
ENSMUSG00000097431	Gm26782	1.248
ENSMUSG00000042102	Dmgdh	1.24
ENSMUSG00000041482	Piezo2	1.213
ENSMUSG00000073409	H2-Q6	1.197
ENSMUSG00000024225	Clps	1.19
ENSMUSG00000060487	Samd5	1.155
ENSMUSG00000072676	Tmem254a	1.142
ENSMUSG00000023249	Parp3	1.126
ENSMUSG00000020388	Pdlim4	1.095
ENSMUSG00000024338	Psmb8	1.087
ENSMUSG00000049122	Frmd3	1.073
ENSMUSG00000042118	Bhmt2	1.056
ENSMUSG00000078915	Hsp25-ps1	1.005
ENSMUSG00000030223	Ptpro	1
ENSMUSG00000057400	Ces1c	0.997
ENSMUSG00000020363	Gfpt2	0.993
ENSMUSG00000037580	Gch1	0.98
ENSMUSG00000004951	Hspb1	0.964
ENSMUSG00000020732	Rab37	0.945
ENSMUSG00000038305	Spats2l	0.923
ENSMUSG00000021751	Acox2	0.915
ENSMUSG00000038580	Sct	0.905
ENSMUSG00000094328	Gm9125	0.9
ENSMUSG00000089715	Cbx6	0.888
ENSMUSG00000038349	Plcl1	0.864
ENSMUSG00000046101	Mcmdc2	0.858
ENSMUSG00000001333	Sync	0.802
ENSMUSG00000041845	Rhod	0.791
ENSMUSG00000058297	Spock2	0.782
ENSMUSG00000060802	B2m	0.762
ENSMUSG00000055413	H2-Q5	0.746
ENSMUSG00000005413	Hmox1	0.743
ENSMUSG00000022440	C1qtnf6	0.728
ENSMUSG00000033762	Recql4	0.726
ENSMUSG00000037572	Wdhd1	0.725
ENSMUSG00000029672	Fam3c	0.705
ENSMUSG00000024533	Spire1	0.683
ENSMUSG00000028415	Spink4	0.671
ENSMUSG00000034684	Sema3f	0.656
ENSMUSG00000008999	Bmp7	0.618
ENSMUSG00000038319	Kcnh2	0.601
ENSMUSG00000013089	Etv5	0.594
ENSMUSG00000035299	Mid1	0.588
ENSMUSG00000019843	Fyn	0.577
ENSMUSG00000020644	Id2	0.574
ENSMUSG00000020142	Slc1a4	0.573
ENSMUSG00000072115	Ang	0.568
ENSMUSG00000022325	Pop1	0.557
ENSMUSG00000024501	Dpysl3	0.554
ENSMUSG00000001123	Lgals9	0.537
ENSMUSG00000022415	Syngr1	0.536
ENSMUSG00000028763	Hspg2	0.527
ENSMUSG00000029267	Mtf2	0.523
ENSMUSG00000067235	H2-Q10	0.521
ENSMUSG00000021708	Rasgrf2	0.516
ENSMUSG00000048965	Mrgpre	0.503
ENSMUSG00000035158	Mitf	0.5
ENSMUSG00000049577	Zfpm1	0.492
ENSMUSG00000023277	Twf2	0.486
ENSMUSG00000092618	Btnl6	0.473
ENSMUSG00000000957	Mmp14	0.47
ENSMUSG00000030123	Plxnd1	0.438
ENSMUSG00000024232	Bambi	0.427
ENSMUSG00000027860	Vangl1	0.419
ENSMUSG00000053580	Tanc2	0.419
ENSMUSG00000096255	Dynlt1b	0.342
ENSMUSG00000036834	Plch1	0.337
ENSMUSG00000018796	Acsl1	0.287
ENSMUSG00000035735	Dagla	0.28
ENSMUSG00000035891	Cerk	0.274
ENSMUSG00000032590	Apeh	0.247
ENSMUSG00000039835	Nhsl1	0.242
ENSMUSG00000018659	Pnpo	0.216
ENSMUSG00000020736	Nt5c	-0.249
ENSMUSG00000029570	Lfng	-0.262
ENSMUSG00000002395	Use1	-0.271
ENSMUSG00000058886	Deaf1	-0.366
ENSMUSG00000035566	Pcdh17	-0.377
ENSMUSG00000023087	Noct	-0.391
ENSMUSG00000053929	Cyhr1	-0.393
ENSMUSG00000082417	Gm13740	-0.403
ENSMUSG00000048758	Rpl29	-0.449
ENSMUSG00000100750	Gm29084	-0.458
ENSMUSG00000070371	Prss36	-0.476
ENSMUSG00000049892	Rasd1	-0.476
ENSMUSG00000105703	Gm43305	-0.506
ENSMUSG00000097101	1810034E14Rik	-0.518
ENSMUSG00000084174	Sycn	-0.527
ENSMUSG00000022526	Zfp251	-0.531
ENSMUSG00000103276	Gm37917	-0.54
ENSMUSG00000083320	Gm13935	-0.565
ENSMUSG00000032498	Mlh1	-0.566
ENSMUSG00000051359	Ncald	-0.579
ENSMUSG00000083623	Gm7224	-0.613
ENSMUSG00000104806	Gm42566	-0.63
ENSMUSG00000033849	B3galt2	-0.633
ENSMUSG00000031451	Gas6	-0.653
ENSMUSG00000072999	Gm15401	-0.655
ENSMUSG00000091695	Gm17669	-0.664
ENSMUSG00000037254	Itih2	-0.774
ENSMUSG00000082711	Gm12987	-0.802
ENSMUSG00000083885	Gm13213	-0.816
ENSMUSG00000022436	Sh3bp1	-0.823
ENSMUSG00000055214	Pld5	-0.964
ENSMUSG00000029706	Pax4	-1.007
ENSMUSG00000052727	Map1b	-1.018
ENSMUSG00000059751	Rps3a3	-1.049
ENSMUSG00000032561	Acpp	-1.053
ENSMUSG00000057967	Fgf18	-1.07
ENSMUSG00000067613	5430421N21Rik	-1.091
ENSMUSG00000025020	Slit1	-1.133
ENSMUSG00000032591	Mst1	-1.187
ENSMUSG00000056091	St3gal5	-1.25
ENSMUSG00000022159	Rab2b	-1.353
ENSMUSG00000105108	Gm42687	-1.369
ENSMUSG00000102163	Gm36945	-1.425
ENSMUSG00000078657	Crnn	-1.427
ENSMUSG00000057132	Rpgrip1	-1.469
ENSMUSG00000033576	Apol6	-1.495
ENSMUSG00000052415	Tchh	-1.625
ENSMUSG00000022055	Nefl	-1.633
ENSMUSG00000095257	Scgb1b3	-1.742
ENSMUSG00000042961	Egflam	-1.794
ENSMUSG00000031202	Rab39b	-2.009
ENSMUSG00000040752	Myh6	-2.137
ENSMUSG00000040770	Il25	-2.242
ENSMUSG00000090799	Klhl33	-2.502
ENSMUSG00000100767	Gm3508	-3.061
ENSMUSG00000050936	Hist2h2bb	-3.287
ENSMUSG00000071470	Ccnb1ip1	-3.581
ENSMUSG00000091089	A930018M24Rik	-4.27
ENSMUSG00000080992	Psmb5-ps	-6.149
