# Supplementary material for: Phospho-regulation of ATOH1 Is Required for Plasticity of Secretory Progenitors and Tissue Regeneration
Source: Cell Stem Cell. 2018 Sep 6;23(3):436–443.e7. doi: 10.1016/j.stem.2018.07.002 (PMC6138952; doi:10.1016/j.stem.2018.07.002)
Supplement: Table S3. TaqMan Assays used for qPCR, Related to STAR Methods [file mmc4.xls]

## Sheet: Sheet1
TaqMan probe	Source	Identifier
HygR (Mr00661678_cn)	Life Technologies	Cat# 4400291
Atoh1 (Mm00476035_s1)	Life Technologies	Cat# 4331182
Muc2 (Hs00894053_g1)	Life Technologies	Cat# 4331182
Tff3 (Hs00902278_m1)	Life Technologies	Cat# 4331182
Spdef (Hs01026050_m1)	Life Technologies	Cat# 4331182
Dll4 (Hs00184092_m1)	Life Technologies	Cat# 4331182
Rassf4 (Hs00604698_m1)	Life Technologies	Cat# 4331182
Gapdh (Hs02758991_g1)	Life Technologies	Cat# 4331182
